# Supplementary material for: Jasmonate inhibits adventitious root initiation through repression of CKX1 and activation of RAP2.6L transcription factor in Arabidopsis
Source: J Exp Bot. 2021 Jul 30;72(20):7107–18. doi: 10.1093/jxb/erab358 (PMC8547155; doi:10.1093/jxb/erab358)
Supplement: erab358_suppl_Supplementary_Tables_S1-S3 [file erab358_suppl_supplementary_tables_s1-s3.xlsx]

## Sheet: Legend
Supplemental Table S1-S3: list of differentially expressed genes (DEGs) in the wild type (Col-0) during ARI, Data reterieved from our publicaly available the RNA-Seq experiments (Lakehal et al. 2020).
Table S1: DEGs in T0 vs T9
Table S2: DEGs in T0 vs T24
Table S3: DEGs in T9 vs T24
DEGs were detected using NOISeq software (Tarazona et al., 2011) with fold change of 2 and probability 0.8 settings.
The RNA-seq experiments were performed at three time points : T0 (etiolated seedlings prior transfer to light), T9 (9 h after transfer to the light) and T24 (24 h after transfer to the light
NA: not applicable
Tarazona S, García-Alcalde F, Dopazo J, Ferrer A, Conesa A (2011) Differential Expression in RNA-seq: A Matter of Depth. Genome Research 21(12):2213-23
Lakehal, A., Dob, A., Rahneshan, Z., Novák, O., Escamez, S., Alallaq, S., Strnad, M., Tuominen, H. and Bellini, C. (2020). ETHYLENE RESPONSE FACTOR 115 integrates jasmonate and cytokinin signaling machineries to repress adventitious rooting in Arabidopsis

## Sheet: Table S1 Col_0T0-VS-Col_0T9
GeneID	Length	Col_0T0-Expression	Col_0T9-Expression	log2FoldChange(Col_0T9/Col_0T0)	Probability	Up/Down-Regulation(Col_0T9/Col_0T0)	Cellular Component	Molecular Function	Biological Process	Kegg Orthology	Nr Description
AT2G43120	1338	12.9533333333333	19.1266666666667	0.56226206718332	0.702300855552787	*	GO:0016020//membrane	GO:0005515//protein binding	NA	K06911//uncharacterized protein	gi|30689259|ref|NP_850385.1|//pirin-like protein [Arabidopsis thaliana]
AT5G16970	1441	19.1433333333333	37.0666666666667	0.95328032122484	0.830426115125841	*	GO:0016020//membrane;GO:0043231//intracellular membrane-bounded organelle;GO:0044444//cytoplasmic part	GO:0016746//transferase activity, transferring acyl groups;GO:0046914//transition metal ion binding;GO:0016628//oxidoreductase activity, acting on the CH-CH group of donors, NAD or NADP as acceptor;GO:0036094//small molecule binding	GO:0014070//response to organic cyclic compound;GO:0009404//toxin metabolic process;GO:0006950//response to stress;GO:0046942//carboxylic acid transport;GO:0006812//cation transport;GO:0010038//response to metal ion	K08070//2-alkenal reductase [EC:1.3.1.74]	gi|15237888|ref|NP_197199.1|//2-alkenal reductase [Arabidopsis thaliana]
AT3G18710	1965	32.67	5.78	-2.49882505693738	0.916694354459119	Down	GO:0044424//intracellular part;GO:0043234//protein complex;GO:0005911//cell-cell junction	GO:0033612//receptor serine/threonine kinase binding;GO:0019787//ubiquitin-like protein transferase activity	GO:0010243//response to organonitrogen compound;GO:0032446//protein modification by small protein conjugation	K10260//F-box and WD-40 domain protein 7;K01876//aspartyl-tRNA synthetase [EC:6.1.1.12];K08332//vacuolar protein 8	gi|15230166|ref|NP_188501.1|//U-box domain-containing protein 29 [Arabidopsis thaliana]
AT1G78930	2266	0.526666666666667	2.42	2.20004498981865	0.659128665171526	*	GO:0009536//plastid	NA	NA	K15032//mTERF domain-containing protein, mitochondrial	gi|30699372|ref|NP_178014.2|//mitochondrial transcription termination factor family protein [Arabidopsis thaliana]
AT4G25880	2947	11.6333333333333	23.83	1.03451441581441	0.830308442007919	Up	NA	GO:0003723//RNA binding	GO:0009117//nucleotide metabolic process	K17943//pumilio RNA-binding family	gi|18416639|ref|NP_567733.1|//pumilio 6 [Arabidopsis thaliana];gi|79609613|ref|NP_974618.2|//pumilio 6 [Arabidopsis thaliana];gi|79325269|ref|NP_001031720.1|//pumilio 6 [Arabidopsis thaliana]
AT3G07950	1392	40.0733333333333	30.1433333333333	-0.41080355636533	0.671830439959022	*	GO:0043231//intracellular membrane-bounded organelle	NA	GO:0006970//response to osmotic stress;GO:0006996//organelle organization;GO:0070838//divalent metal ion transport	NA	gi|6648207|gb|AAF21205.1|AC013483_29//unknown protein [Arabidopsis thaliana]
AT1G71695	1480	53.85	162.396666666667	1.59250377036989	0.906228368912147	Up	GO:0043231//intracellular membrane-bounded organelle;GO:0005618//cell wall;GO:0005911//cell-cell junction	GO:0016209//antioxidant activity;GO:0043169//cation binding;GO:0003824//catalytic activity;GO:0046906//tetrapyrrole binding	GO:0003006//developmental process involved in reproduction;GO:0006950//response to stress;GO:0010073//meristem maintenance;GO:0044710//single-organism metabolic process	K00430//peroxidase [EC:1.11.1.7]	gi|15217539|ref|NP_177313.1|//peroxidase 12 [Arabidopsis thaliana]
AT4G03450	2088	0.01	0.01	0	0.102410222332973	*	NA	NA	GO:0009605//response to external stimulus;GO:0042743//hydrogen peroxide metabolic process;GO:0031347//regulation of defense response;GO:0009627//systemic acquired resistance;GO:0009696//salicylic acid metabolic process	K19626//inversin;K15502//serine/threonine-protein phosphatase 6 regulatory ankyrin repeat subunit A	gi|15236310|ref|NP_192254.1|//ankyrin repeat-containing protein [Arabidopsis thaliana]
AT1G58983	1223	174.49	214.823333333333	0.300006344018054	0.626131738516488	*	GO:0016020//membrane;GO:0031981//nuclear lumen;GO:0005911//cell-cell junction;GO:0030312//external encapsulating structure;GO:0009536//plastid;GO:0015935//small ribosomal subunit	GO:0005198//structural molecule activity;GO:0003676//nucleic acid binding	GO:0010467//gene expression;GO:0009451//RNA modification	K02981//small subunit ribosomal protein S2e	gi|15217951|ref|NP_176134.1|//40S ribosomal protein S2-1 [Arabidopsis thaliana]
AT1G12980	1248	0.0333333333333333	0.21	2.65535182861255	0.241042999141678	*	GO:0043231//intracellular membrane-bounded organelle;GO:0044444//cytoplasmic part	GO:0001071//nucleic acid binding transcription factor activity;GO:0003676//nucleic acid binding	GO:0009887//organ morphogenesis;GO:0009725//response to hormone;GO:0006351//transcription, DNA-templated;GO:0009793//embryo development ending in seed dormancy	K09286//EREBP-like factor	gi|15222140|ref|NP_172758.1|//ethylene-responsive transcription factor ESR1 [Arabidopsis thaliana]
AT5G41480	1859	6.47333333333333	6.08	-0.0904374712544506	0.207609989755517	*	GO:0005759//mitochondrial matrix;GO:0044429//mitochondrial part	GO:0004326//tetrahydrofolylpolyglutamate synthase activity;GO:0005524//ATP binding;GO:0016881//acid-amino acid ligase activity;GO:0008841//dihydrofolate synthase activity;GO:0032550//purine ribonucleoside binding	GO:0003006//developmental process involved in reproduction;GO:0046901//tetrahydrofolylpolyglutamate biosynthetic process;GO:0006760//folic acid-containing compound metabolic process;GO:0009059//macromolecule biosynthetic process;GO:0006730//one-carbon metabolic process;GO:0009793//embryo development ending in seed dormancy	K20457//dihydrofolate synthase [EC:6.3.2.12]	gi|30693806|ref|NP_198963.2|//dihydrofolate synthetase [Arabidopsis thaliana]
AT3G51870	1547	2.8	8.63333333333333	1.62449086490779	0.816236121494033	Up	GO:0031224//intrinsic component of membrane;GO:0009526//plastid envelope;GO:0019866//organelle inner membrane;GO:0034357//photosynthetic membrane	GO:0000295//adenine nucleotide transmembrane transporter activity	GO:0044763//single-organism cellular process;GO:0009765//photosynthesis, light harvesting;GO:0015711//organic anion transport;GO:0009416//response to light stimulus;GO:0051707//response to other organism	K14684//solute carrier family 25 (mitochondrial phosphate transporter), member 23/24/25/41	gi|186510948|ref|NP_190755.2|//putative envelope ADP,ATP carrier protein [Arabidopsis thaliana]
AT3G18310	2870	3.07666666666667	4.88333333333333	0.666498111663836	0.562996649777113	*	NA	NA	NA	NA	gi|15229618|ref|NP_188460.1|//uncharacterized protein [Arabidopsis thaliana]
AT4G29950	3162	40.1666666666667	35.6933333333333	-0.170344102363908	0.431839576930531	*	GO:0044424//intracellular part	NA	NA	K18469//TBC1 domain family member 5	gi|30688502|ref|NP_567836.2|//RabGAP/TBC domain-containing protein [Arabidopsis thaliana]
AT5G07360	2386	25.47	19.29	-0.400945816225091	0.641436165794501	*	NA	GO:0016879//ligase activity, forming carbon-nitrogen bonds;GO:0016884//carbon-nitrogen ligase activity, with glutamine as amido-N-donor;GO:0004040//amidase activity	GO:0048193//Golgi vesicle transport;GO:0006486//protein glycosylation;GO:0010876//lipid localization;GO:0009062//fatty acid catabolic process;GO:0006625//protein targeting to peroxisome;GO:0030001//metal ion transport	K01426//amidase [EC:3.5.1.4];K02433//aspartyl-tRNA(Asn)/glutamyl-tRNA(Gln) amidotransferase subunit A [EC:6.3.5.6 6.3.5.7]	gi|145334317|ref|NP_001078540.1|//amidase family protein [Arabidopsis thaliana];gi|42567719|ref|NP_196353.2|//amidase family protein [Arabidopsis thaliana]
AT4G08535	1414	0.293333333333333	0.25	-0.230612928141416	0.127703020738157	*	GO:0043231//intracellular membrane-bounded organelle;GO:0005634//nucleus	GO:0005488//binding	NA	K10268//F-box and leucine-rich repeat protein 2/20	gi|297809871|ref|XP_002872819.1|//hypothetical protein ARALYDRAFT_911933 [Arabidopsis lyrata subsp. lyrata];gi|674238116|gb|KFK30881.1|//hypothetical protein AALP_AA6G037900 [Arabis alpina];gi|79324989|ref|NP_001031579.1|//F-box protein [Arabidopsis thaliana]
AT4G26490	1032	4.51333333333333	3.72	-0.278890711745809	0.34133510535205	*	GO:0009536//plastid	NA	NA	NA	gi|145345312|ref|NP_194379.3|//late embryogenesis abundant (LEA) hydroxyproline-rich glycoprotein family member [Arabidopsis thaliana]
AT5G46240	3021	4.3	0.68	-2.66073000833912	0.785994130188	*	GO:0031224//intrinsic component of membrane;GO:0043231//intracellular membrane-bounded organelle	GO:0005249//voltage-gated potassium channel activity;GO:0000166//nucleotide binding	GO:0044763//single-organism cellular process;GO:0030001//metal ion transport	K05391//cyclic nucleotide gated channel, other eukaryote;K04908//potassium voltage-gated channel Eag-related subfamily H member 5	gi|15237407|ref|NP_199436.1|//potassium channel KAT1 [Arabidopsis thaliana]
AT3G25717	570	350.516666666667	205.303333333333	-0.77172599293322	0.829754686158873	*	GO:0043231//intracellular membrane-bounded organelle	NA	GO:0044767//single-organism developmental process	NA	gi|7939558|dbj|BAA95759.1|//unnamed protein product [Arabidopsis thaliana]
AT4G16955	902	8.16	27.6266666666667	1.7594204449939	0.889435722789822	Up	GO:0043231//intracellular membrane-bounded organelle;GO:0044444//cytoplasmic part	GO:0036094//small molecule binding	GO:0050832//defense response to fungus;GO:0009725//response to hormone;GO:0009627//systemic acquired resistance	K16226//disease resistance protein RPS4;K19613//leucine-rich repeat protein SHOC2	gi|30683875|ref|NP_849398.1|//TIR-NBS-LRR class disease resistance protein [Arabidopsis thaliana]
AT5G62260	1854	1.25666666666667	1.19333333333333	-0.0746049360044077	0.131122463106017	*	GO:0043231//intracellular membrane-bounded organelle	GO:0003676//nucleic acid binding	GO:0006351//transcription, DNA-templated	NA	gi|79544830|ref|NP_201032.2|//AT hook motif DNA-binding protein [Arabidopsis thaliana]
AT2G21390	4284	93.9766666666667	56.4566666666667	-0.73515864532504	0.815564692527065	*	GO:0030120//vesicle coat;GO:0031461//cullin-RING ubiquitin ligase complex	NA	GO:0043248//proteasome assembly;GO:0035966//response to topologically incorrect protein;GO:0019941//modification-dependent protein catabolic process;GO:0043094//cellular metabolic compound salvage;GO:0009606//tropism;GO:0016192//vesicle-mediated transport;GO:0030243//cellulose metabolic process;GO:0007010//cytoskeleton organization;GO:0016482//cytosolic transport;GO:0015031//protein transport	K05236//coatomer subunit alpha	gi|15226538|ref|NP_179734.1|//coatomer subunit alpha-2 [Arabidopsis thaliana]
AT5G41908	471	0.01	0.01	0	0.102410222332973	*	NA	NA	NA	NA	gi|186528404|ref|NP_001119355.1|//uncharacterized protein [Arabidopsis thaliana]
AT3G48330	1014	13.6533333333333	19.47	0.511999669441451	0.682829415510701	*	GO:0005829//cytosol;GO:0044444//cytoplasmic part	GO:0008757//S-adenosylmethionine-dependent methyltransferase activity;GO:0004719//protein-L-isoaspartate (D-aspartate) O-methyltransferase activity	GO:0044707//single-multicellular organism process;GO:0006970//response to osmotic stress;GO:0036211//protein modification process;GO:0009725//response to hormone;GO:0006479//protein methylation;GO:0009651//response to salt stress;GO:0009845//seed germination;GO:0044767//single-organism developmental process;GO:0009737//response to abscisic acid;GO:0007568//aging	K00573//protein-L-isoaspartate(D-aspartate) O-methyltransferase [EC:2.1.1.77]	gi|186510791|ref|NP_851013.2|//protein-L-isoaspartate O-methyltransferase [Arabidopsis thaliana]
AT4G32710	2794	8.67666666666667	10.79	0.314482053805061	0.488384971066257	*	NA	GO:0004672//protein kinase activity;GO:0032550//purine ribonucleoside binding	GO:0006464//cellular protein modification process	K04730//interleukin-1 receptor-associated kinase 1 [EC:2.7.11.1]	gi|75318577|sp|O65530.1|PEK14_ARATH//RecName: Full=Proline-rich receptor-like protein kinase PERK14; AltName: Full=Proline-rich extensin-like receptor kinase 14; Short=AtPERK14
AT3G46440	2299	31.1133333333333	39.3233333333333	0.337852653664266	0.622878422903342	*	GO:0016020//membrane;GO:0005634//nucleus;GO:0016021//integral component of membrane;GO:0005739//mitochondrion;GO:0044444//cytoplasmic part	GO:0016831//carboxy-lyase activity;GO:0048037//cofactor binding;GO:0036094//small molecule binding;GO:0005215//transporter activity	GO:0006810//transport;GO:0009746//response to hexose;GO:0034285//response to disaccharide;GO:0019321//pentose metabolic process;GO:0009117//nucleotide metabolic process	K08678//UDP-glucuronate decarboxylase [EC:4.1.1.35]	gi|15231434|ref|NP_190229.1|//SEC14 cytosolic factor family protein / phosphoglyceride transfer family protein [Arabidopsis thaliana];gi|15231432|ref|NP_190228.1|//UDP-XYL synthase 5 [Arabidopsis thaliana];gi|42572589|ref|NP_974390.1|//SEC14 cytosolic factor family protein / phosphoglyceride transfer family protein [Arabidopsis thaliana]
AT2G21930	1401	0.23	0.166666666666667	-0.464668267003444	0.142308331256749	*	GO:0043231//intracellular membrane-bounded organelle;GO:0005911//cell-cell junction	NA	NA	K12844//U4/U6 small nuclear ribonucleoprotein PRP31;K15030//translation initiation factor 3 subunit M	gi|75265919|sp|Q9SJ06.1|FB115_ARATH//RecName: Full=F-box protein At2g21930;gi|42569228|ref|NP_179784.2|//F-box associated ubiquitination effector family protein [Arabidopsis thaliana]
AT4G25090	2964	2.47333333333333	0.263333333333333	-3.2314946284437	0.714822659689343	*	GO:0043231//intracellular membrane-bounded organelle;GO:0005840//ribosome;GO:0031224//intrinsic component of membrane;GO:0016021//integral component of membrane;GO:0005773//vacuole;GO:0022626//cytosolic ribosome	GO:0016209//antioxidant activity;GO:0016651//oxidoreductase activity, acting on NAD(P)H;GO:0050664//oxidoreductase activity, acting on NAD(P)H, oxygen as acceptor;GO:0000166//nucleotide binding;GO:0004601//peroxidase activity;GO:0005509//calcium ion binding;GO:0046914//transition metal ion binding	GO:0000041//transition metal ion transport;GO:0009267//cellular response to starvation;GO:0010035//response to inorganic substance;GO:0098869//cellular oxidant detoxification;GO:0015698//inorganic anion transport;GO:0044710//single-organism metabolic process;GO:0055114//oxidation-reduction process	K13447//respiratory burst oxidase [EC:1.6.3.- 1.11.1.-]	gi|30686753|ref|NP_194239.2|//riboflavin synthase-like superfamily protein [Arabidopsis thaliana];gi|334186908|ref|NP_001190833.1|//riboflavin synthase-like superfamily protein [Arabidopsis thaliana]
AT2G18870	720	0.01	0.01	0	0.102410222332973	*	GO:0043231//intracellular membrane-bounded organelle	NA	NA	NA	gi|30680490|ref|NP_179477.2|//vernalization5/VIN3-like protein [Arabidopsis thaliana]
AT1G56250	1276	0.106666666666667	0.13	0.285402218862248	0.117534678960047	*	GO:0043231//intracellular membrane-bounded organelle	GO:0005488//binding	NA	NA	gi|15223490|ref|NP_176021.1|//F-box protein PP2-B14 [Arabidopsis thaliana]
AT3G16830	3909	19.4933333333333	15.8133333333333	-0.301839301406434	0.542300024919013	*	GO:0044424//intracellular part	GO:0031072//heat shock protein binding	GO:0003006//developmental process involved in reproduction;GO:0007010//cytoskeleton organization;GO:0006402//mRNA catabolic process	K13111//WD40 repeat-containing protein SMU1;K14963//COMPASS component SWD3	gi|7939576|dbj|BAA95777.1|//unnamed protein product [Arabidopsis thaliana]
AT4G13720	924	9.93666666666667	15.5133333333333	0.64267483541418	0.716262424896863	*	NA	GO:0016818//hydrolase activity, acting on acid anhydrides, in phosphorus-containing anhydrides	NA	K01519//inosine triphosphate pyrophosphatase [EC:3.6.1.19]	gi|18414065|ref|NP_567410.1|//Inosine triphosphate pyrophosphatase [Arabidopsis thaliana]
AT5G04950	1399	17.6866666666667	46.4066666666667	1.39166989938799	0.881606999473932	Up	NA	GO:0016765//transferase activity, transferring alkyl or aryl (other than methyl) groups	GO:0018130//heterocycle biosynthetic process;GO:0034614//cellular response to reactive oxygen species;GO:0010232//vascular transport;GO:0048229//gametophyte development;GO:0010039//response to iron ion;GO:0009723//response to ethylene;GO:0000904//cell morphogenesis involved in differentiation	K05953//nicotianamine synthase [EC:2.5.1.43]	gi|15238376|ref|NP_196114.1|//nicotianamine synthase 1 [Arabidopsis thaliana]
AT5G20470	1814	0.0233333333333333	0.0233333333333333	0	0.102410222332973	*	GO:0005911//cell-cell junction;GO:0015629//actin cytoskeleton	GO:1901363//heterocyclic compound binding;GO:0097159//organic cyclic compound binding;GO:0017111//nucleoside-triphosphatase activity;GO:0036094//small molecule binding	GO:0051640//organelle localization;GO:0006928//movement of cell or subcellular component;GO:0040007//growth;GO:0048438//floral whorl development;GO:0000904//cell morphogenesis involved in differentiation	K10357//myosin V	gi|15241358|ref|NP_197547.1|//putative myosin [Arabidopsis thaliana]
AT3G03305	2493	14.8133333333333	10.67	-0.473336139843511	0.636923055624775	*	NA	GO:0003723//RNA binding;GO:0016891//endoribonuclease activity, producing 5'-phosphomonoesters;GO:0032550//purine ribonucleoside binding;GO:0042623//ATPase activity, coupled	GO:0010467//gene expression	K11592//endoribonuclease Dicer [EC:3.1.26.-]	gi|18396508|ref|NP_566200.1|//calcineurin-like metallo-phosphoesterase-like protein [Arabidopsis thaliana]
AT5G50110	1088	0.91	2.83333333333333	1.63856189010521	0.649140294044356	*	GO:0044424//intracellular part;GO:0005737//cytoplasm	GO:0008173//RNA methyltransferase activity;GO:0008649//rRNA methyltransferase activity	GO:0000154//rRNA modification;GO:0031167//rRNA methylation	K03501//16S rRNA (guanine527-N7)-methyltransferase [EC:2.1.1.170]	gi|240256423|ref|NP_568720.4|//S-adenosyl-L-methionine-dependent methyltransferases superfamily protein [Arabidopsis thaliana]
AT5G66670	1660	0.123333333333333	0.28	1.18286405714981	0.213992025915774	*	GO:0043231//intracellular membrane-bounded organelle	NA	NA	K00654//serine palmitoyltransferase [EC:2.3.1.50]	gi|15240049|ref|NP_201468.1|//uncharacterized protein [Arabidopsis thaliana]
AT2G26900	1906	25.9766666666667	190.123333333333	2.87164738026215	0.94276933300108	Up	GO:0031224//intrinsic component of membrane	GO:0005343//organic acid:sodium symporter activity	GO:0006820//anion transport;GO:0030001//metal ion transport	K03453//bile acid:Na+ symporter, BASS family	gi|20269901|gb|AAM18095.1|AF498303_1//putative sodium-dependent bile acid symporter [Arabidopsis thaliana]
AT2G38310	1439	58.26	75.57	0.375307921315049	0.673990087770302	*	NA	GO:0005488//binding	GO:0009755//hormone-mediated signaling pathway	K14496//abscisic acid receptor PYR/PYL family	gi|18404709|ref|NP_565887.1|//abscisic acid receptor PYL4 [Arabidopsis thaliana]
AT5G23000	1399	0.186666666666667	0.376666666666667	1.01282404035758	0.227489824736274	*	GO:0043231//intracellular membrane-bounded organelle	GO:0001071//nucleic acid binding transcription factor activity;GO:0003676//nucleic acid binding	GO:0006351//transcription, DNA-templated	K09422//myb proto-oncogene protein, plant	gi|15237193|ref|NP_197691.1|//transcription factor RAX1 [Arabidopsis thaliana]
AT1G66852	333	0.12	0.01	-3.58496250072116	0.213874352797851	*	GO:0016020//membrane	GO:0003824//catalytic activity	NA	K19891//glucan endo-1,3-beta-glucosidase 1/2/3 [EC:3.2.1.39]	gi|186493574|ref|NP_001117561.1|//carbohydrate-binding X8 domain-containing protein [Arabidopsis thaliana]
AT1G69810	1593	11.6533333333333	4.56666666666667	-1.35152929165271	0.817253647866656	Down	GO:0043231//intracellular membrane-bounded organelle	GO:0003677//DNA binding;GO:0001071//nucleic acid binding transcription factor activity	GO:0006820//anion transport;GO:0006351//transcription, DNA-templated	K10268//F-box and leucine-rich repeat protein 2/20;K18834//WRKY transcription factor 1	gi|18409374|ref|NP_564976.1|//WRKY DNA-binding protein 36 [Arabidopsis thaliana]
AT1G72450	1608	11.3666666666667	8.01666666666667	-0.503734845254131	0.622393886535426	*	GO:0043231//intracellular membrane-bounded organelle	GO:0005488//binding	GO:0006972//hyperosmotic response;GO:0010243//response to organonitrogen compound;GO:0009692//ethylene metabolic process;GO:0006950//response to stress;GO:0051707//response to other organism;GO:0009755//hormone-mediated signaling pathway;GO:0009694//jasmonic acid metabolic process	K13464//jasmonate ZIM domain-containing protein	gi|18410088|ref|NP_565043.1|//jasmonate-zim-domain protein 6 [Arabidopsis thaliana]
AT4G27340	2246	1.66	6.48333333333333	1.96555250780547	0.804724921781986	Up	GO:0005759//mitochondrial matrix;GO:0044424//intracellular part;GO:0005634//nucleus	GO:0003824//catalytic activity;GO:0052906//tRNA (guanine(37)-N(1))-methyltransferase activity	GO:0030488//tRNA methylation	K15429//tRNA (guanine37-N1)-methyltransferase [EC:2.1.1.228]	gi|42567181|ref|NP_194464.3|//Met-10+ like family protein [Arabidopsis thaliana]
AT5G03560	1290	4.63666666666667	8.84333333333333	0.931502255686457	0.729331062934352	*	NA	GO:0015205//nucleobase transmembrane transporter activity	GO:0071702//organic substance transport	K17964//leucine-rich PPR motif-containing protein, mitochondrial;K03457//nucleobase:cation symporter-1, NCS1 family;K19373//DnaJ homolog subfamily C member 28	gi|7378643|emb|CAB83319.1|//putative protein [Arabidopsis thaliana];gi|238481201|ref|NP_001154694.1|//pentatricopeptide repeat-containing protein [Arabidopsis thaliana];gi|18414270|ref|NP_568123.1|//pentatricopeptide repeat-containing protein [Arabidopsis thaliana]
AT1G76280	3020	2.26666666666667	4.81333333333333	1.08646409074947	0.675727496746684	*	GO:0009536//plastid;GO:0005739//mitochondrion;GO:0009507//chloroplast	NA	NA	K17710//pentatricopeptide repeat domain-containing protein 1	gi|240254375|ref|NP_001031285.4|//pentatricopeptide repeat-containing protein [Arabidopsis thaliana];gi|42563256|ref|NP_177755.3|//pentatricopeptide repeat-containing protein [Arabidopsis thaliana];gi|334183937|ref|NP_001185409.1|//pentatricopeptide repeat-containing protein [Arabidopsis thaliana]
AT3G03272	781	0.266666666666667	0.393333333333333	0.560714954474479	0.183459312788991	*	NA	NA	NA	NA	gi|145331746|ref|NP_001078100.1|//ECA1 gametogenesis related protein [Arabidopsis thaliana]
AT3G28960	1443	0.43	0.566666666666667	0.398163680714448	0.182794805770136	*	GO:0031224//intrinsic component of membrane;GO:0031090//organelle membrane	GO:0046943//carboxylic acid transmembrane transporter activity	NA	K15015//solute carrier family 32 (vesicular inhibitory amino acid transporter)	gi|7939546|dbj|BAA95749.1|//unnamed protein product [Arabidopsis thaliana];gi|42565277|ref|NP_189538.2|//transmembrane amino acid transporter family protein [Arabidopsis thaliana]
AT1G65630	1761	0.01	0.01	0	0.102410222332973	*	NA	GO:0004175//endopeptidase activity	GO:0019538//protein metabolic process	K08669//HtrA serine peptidase 2 [EC:3.4.21.108];K11338//RuvB-like protein 2 [EC:3.6.4.12]	gi|18408327|ref|NP_564856.1|//putativeDegP protease 3 [Arabidopsis thaliana]
AT3G10210	1187	10.73	14.9666666666667	0.480102868150831	0.642730570091647	*	GO:0044424//intracellular part	NA	NA	K18470//Rho GTPase-activating protein 1	gi|18398797|ref|NP_566369.1|//SEC14 cytosolic factor family protein / phosphoglyceride transfer family protein [Arabidopsis thaliana]
AT4G27830	2369	4.08666666666667	14.0633333333333	1.78294210852857	0.860453526040369	Up	GO:0005576//extracellular region;GO:0042579//microbody;GO:0005777//peroxisome;GO:0005773//vacuole	GO:0008422//beta-glucosidase activity;GO:0043167//ion binding;GO:0016798//hydrolase activity, acting on glycosyl bonds	GO:1901657//glycosyl compound metabolic process;GO:0046283//anthocyanin-containing compound metabolic process;GO:0044238//primary metabolic process;GO:0009812//flavonoid metabolic process;GO:0005975//carbohydrate metabolic process;GO:0009608//response to symbiont	K01188//beta-glucosidase [EC:3.2.1.21]	gi|18417073|ref|NP_567787.1|//beta glucosidase 10 [Arabidopsis thaliana]
AT1G71390	2453	0.01	0.01	0	0.102410222332973	*	NA	NA	GO:0006605//protein targeting;GO:0010243//response to organonitrogen compound;GO:0009626//plant-type hypersensitive response;GO:0048437//floral organ development;GO:0006984//ER-nucleus signaling pathway;GO:0009627//systemic acquired resistance;GO:0009755//hormone-mediated signaling pathway;GO:0009886//post-embryonic morphogenesis	K19613//leucine-rich repeat protein SHOC2	gi|15217465|ref|NP_177295.1|//receptor like protein 11 [Arabidopsis thaliana]
AT5G46260	4166	0.0566666666666667	0.0133333333333333	-2.08746284125034	0.134943378464435	*	GO:0044424//intracellular part;GO:0005911//cell-cell junction	GO:0016462//pyrophosphatase activity;GO:0032550//purine ribonucleoside binding	GO:0007154//cell communication;GO:0006950//response to stress	K19613//leucine-rich repeat protein SHOC2	gi|15237409|ref|NP_199438.1|//TIR-NBS-LRR class disease resistance protein [Arabidopsis thaliana]
AT2G32710	1607	10.8466666666667	11.59	0.0956288160551004	0.252014286900905	*	GO:0043231//intracellular membrane-bounded organelle	GO:0005515//protein binding;GO:0016538//cyclin-dependent protein serine/threonine kinase regulator activity	GO:0010374//stomatal complex development;GO:0006261//DNA-dependent DNA replication;GO:0006402//mRNA catabolic process;GO:0000079//regulation of cyclin-dependent protein serine/threonine kinase activity	NA	gi|30685413|ref|NP_850196.1|//cyclin-dependent kinase inhibitor 4 [Arabidopsis thaliana];gi|18403054|ref|NP_565750.1|//cyclin-dependent kinase inhibitor 4 [Arabidopsis thaliana]
AT5G27680	3492	1.14	1.9	0.736965594166206	0.406948251515907	*	GO:0043231//intracellular membrane-bounded organelle;GO:0005634//nucleus;GO:0005694//chromosome;GO:0005737//cytoplasm	GO:0003677//DNA binding;GO:0005524//ATP binding;GO:0009378//four-way junction helicase activity;GO:0043140//ATP-dependent 3'-5' DNA helicase activity;GO:0003678//DNA helicase activity;GO:0042623//ATPase activity, coupled;GO:0032550//purine ribonucleoside binding	GO:0006260//DNA replication;GO:0000724//double-strand break repair via homologous recombination;GO:0007049//cell cycle;GO:0032508//DNA duplex unwinding	K10900//werner syndrome ATP-dependent helicase [EC:3.6.4.12]	gi|18421145|ref|NP_568499.1|//RECQ helicase SIM [Arabidopsis thaliana]
AT4G19380	2376	72.89	56.5666666666667	-0.365768741376456	0.666161364454412	*	NA	GO:0000166//nucleotide binding;GO:0016899//oxidoreductase activity, acting on the CH-OH group of donors, oxygen as acceptor	GO:0044710//single-organism metabolic process	K17756//long-chain-alcohol oxidase [EC:1.1.3.20]	gi|42566953|ref|NP_193673.2|//Long-chain-alcohol oxidase FAO4A [Arabidopsis thaliana]
AT5G61960	3536	71.5066666666667	46.84	-0.610336676801229	0.779480577013595	*	GO:0043231//intracellular membrane-bounded organelle;GO:0005634//nucleus	GO:0003723//RNA binding;GO:0005515//protein binding;GO:0000166//nucleotide binding;GO:0036094//small molecule binding;GO:0003676//nucleic acid binding	GO:0048507//meristem development;GO:0007126//meiotic nuclear division;GO:0009888//tissue development;GO:0045836//positive regulation of meiotic nuclear division	K13190//RNA-binding protein 15;K17579//protein phosphatase 1 regulatory subunit 42	gi|18424532|ref|NP_568946.1|//MEI2-like protein 1 [Arabidopsis thaliana]
AT3G09680	661	0.366666666666667	0.936666666666667	1.35306660669627	0.387809064983249	*	GO:0031981//nuclear lumen;GO:0015935//small ribosomal subunit	GO:0005198//structural molecule activity	GO:0010467//gene expression	K02973//small subunit ribosomal protein S23e	gi|18398604|ref|NP_566351.1|//40S ribosomal protein S23-1 [Arabidopsis thaliana]
AT4G29180	3108	0.0566666666666667	0.0233333333333333	-1.28010791919274	0.124574300191046	*	GO:0016020//membrane	GO:0004672//protein kinase activity;GO:0032550//purine ribonucleoside binding	GO:0006464//cellular protein modification process;GO:0048764//trichoblast maturation	K04733//interleukin-1 receptor-associated kinase 4 [EC:2.7.11.1];K16224//senescence-induced receptor-like serine/threonine-protein kinase	gi|334187009|ref|NP_001190865.1|//protein root hair specific 16 [Arabidopsis thaliana];gi|42567241|ref|NP_194647.2|//protein root hair specific 16 [Arabidopsis thaliana]
AT1G15210	4849	95.53	6.16333333333333	-3.95417114058932	0.963791289420495	Down	NA	GO:0017111//nucleoside-triphosphatase activity;GO:0032550//purine ribonucleoside binding	GO:0009154//purine ribonucleotide catabolic process	K05681//ATP-binding cassette, subfamily G (WHITE), member 2	gi|15218084|ref|NP_172973.1|//ABC transporter G family member 35 [Arabidopsis thaliana]
AT3G63470	1872	41.0733333333333	4.42666666666667	-3.21390938896776	0.940678904670931	Down	NA	GO:0004180//carboxypeptidase activity	GO:0019538//protein metabolic process	K16297//serine carboxypeptidase-like clade II [EC:3.4.16.-]	gi|15229439|ref|NP_191906.1|//serine carboxypeptidase-like 40 [Arabidopsis thaliana]
AT1G15250	626	6.81	10.3066666666667	0.59785111519162	0.655300827864994	*	GO:0015934//large ribosomal subunit	GO:0003723//RNA binding;GO:0043169//cation binding;GO:0005198//structural molecule activity	GO:0022613//ribonucleoprotein complex biogenesis;GO:0010467//gene expression;GO:0009451//RNA modification	K02922//large subunit ribosomal protein L37e	gi|15218094|ref|NP_172977.1|//60S ribosomal protein L37-1 [Arabidopsis thaliana]
AT2G16970	1454	1.92	0.716666666666667	-1.42173215185285	0.539787357753966	*	GO:0031224//intrinsic component of membrane;GO:0016021//integral component of membrane	GO:0042895//antibiotic transporter activity;GO:0008493//tetracycline transporter activity	GO:0055085//transmembrane transport;GO:0003006//developmental process involved in reproduction;GO:0045491//xylan metabolic process;GO:0009793//embryo development ending in seed dormancy	NA	gi|240254465|ref|NP_179289.4|//tetracycline transporter-like protein 1 [Arabidopsis thaliana];gi|3757529|gb|AAC64231.1|//putative tetracycline transporter protein [Arabidopsis thaliana]
AT1G79700	1319	46.7266666666667	12.2	-1.93736497576177	0.906546778525348	Down	GO:0005634//nucleus	GO:0000981//RNA polymerase II transcription factor activity, sequence-specific DNA binding;GO:0000976//transcription regulatory region sequence-specific DNA binding	GO:1904278//positive regulation of wax biosynthetic process;GO:1901959//positive regulation of cutin biosynthetic process;GO:0045723//positive regulation of fatty acid biosynthetic process;GO:0006355//regulation of transcription, DNA-templated;GO:0007275//multicellular organism development;GO:0006351//transcription, DNA-templated	K09285//AP2-like factor, ANT lineage	gi|26449695|dbj|BAC41971.1|//unknown protein [Arabidopsis thaliana];gi|145327747|ref|NP_001077849.1|//AP2-like ethylene-responsive transcription factor WRI4 [Arabidopsis thaliana];gi|42563360|ref|NP_178088.2|//AP2-like ethylene-responsive transcription factor WRI4 [Arabidopsis thaliana]
AT2G46620	2081	14.05	6.57666666666667	-1.09514167510589	0.806808428164022	Down	GO:0016020//membrane	GO:0017111//nucleoside-triphosphatase activity;GO:0032550//purine ribonucleoside binding	GO:0009692//ethylene metabolic process	K08900//mitochondrial chaperone BCS1	gi|30690453|ref|NP_182185.2|//P-loop containing nucleoside triphosphate hydrolases superfamily protein [Arabidopsis thaliana]
AT2G43750	1497	37.49	80.4533333333333	1.10164637013746	0.869777390148683	Up	GO:0009532//plastid stroma;GO:0009526//plastid envelope;GO:0005576//extracellular region	GO:0043168//anion binding;GO:0046914//transition metal ion binding;GO:0016835//carbon-oxygen lyase activity;GO:0032550//purine ribonucleoside binding	GO:0033554//cellular response to stress;GO:0003006//developmental process involved in reproduction;GO:0000097//sulfur amino acid biosynthetic process;GO:0048869//cellular developmental process;GO:0006779//porphyrin-containing compound biosynthetic process;GO:0006732//coenzyme metabolic process;GO:0006544//glycine metabolic process;GO:0019758//glycosinolate biosynthetic process;GO:0006633//fatty a…	K01738//cysteine synthase A [EC:2.5.1.47]	gi|15224351|ref|NP_181903.1|//O-acetylserine (thiol) lyase (OAS-TL) isoform oasB [Arabidopsis thaliana]
AT3G46920	3633	1.65666666666667	2.38666666666667	0.52671373570197	0.377156186837223	*	GO:0043231//intracellular membrane-bounded organelle	GO:0004672//protein kinase activity;GO:0032550//purine ribonucleoside binding	GO:0006464//cellular protein modification process;GO:0009642//response to light intensity;GO:0006796//phosphate-containing compound metabolic process;GO:0000302//response to reactive oxygen species	K14510//serine/threonine-protein kinase CTR1 [EC:2.7.11.1];K04422//mitogen-activated protein kinase kinase kinase 13 [EC:2.7.11.25]	gi|15232679|ref|NP_190276.1|//octicosapeptide/Phox/Bem1p domain-containing protein kinase [Arabidopsis thaliana]
AT2G24490	1482	4.59666666666667	8.12666666666667	0.822075669106232	0.693863000802946	*	GO:0043231//intracellular membrane-bounded organelle;GO:0005634//nucleus;GO:0022625//cytosolic large ribosomal subunit;GO:0030687//preribosome, large subunit precursor	GO:0097159//organic cyclic compound binding;GO:0046914//transition metal ion binding;GO:0008270//zinc ion binding;GO:0003700//transcription factor activity, sequence-specific DNA binding;GO:0003676//nucleic acid binding	GO:0006305//DNA alkylation;GO:0000725//recombinational repair;GO:0016458//gene silencing;GO:0006260//DNA replication;GO:0006355//regulation of transcription, DNA-templated;GO:0034968//histone lysine methylation;GO:0009908//flower development;GO:0048229//gametophyte development;GO:0000086//G2/M transition of mitotic cell cycle;GO:0042273//ribosomal large subunit biogenesis	K10739//replication factor A2;K14816//pre-60S factor REI1	gi|18400560|ref|NP_565571.1|//replicon protein A2 [Arabidopsis thaliana];gi|15224153|ref|NP_180026.1|//zinc finger domain protein REI1-LIKE 2 [Arabidopsis thaliana]
AT1G73360	3506	0.59	2.24666666666667	1.92899923109886	0.62528033889858	*	GO:0043231//intracellular membrane-bounded organelle	GO:0003677//DNA binding;GO:0001071//nucleic acid binding transcription factor activity	GO:0006351//transcription, DNA-templated;GO:0000904//cell morphogenesis involved in differentiation	K09338//homeobox-leucine zipper protein	gi|15219456|ref|NP_177479.1|//homeobox-leucine zipper protein HDG11 [Arabidopsis thaliana]
AT3G57080	1427	2.36333333333333	7.65666666666667	1.69589332413841	0.809058061300773	Up	GO:0055029//nuclear DNA-directed RNA polymerase complex	GO:0034062//RNA polymerase activity;GO:0003676//nucleic acid binding	GO:0010467//gene expression	K03013//DNA-directed RNA polymerases I, II, and III subunit RPABC1	gi|15230206|ref|NP_191267.1|//DNA-directed RNA polymerase V subunit 5A [Arabidopsis thaliana]
AT2G15080	3634	0.0266666666666667	1.14	5.4178525148859	0.601891076224493	*	NA	GO:0016772//transferase activity, transferring phosphorus-containing groups	GO:0006605//protein targeting;GO:0009626//plant-type hypersensitive response;GO:0042743//hydrogen peroxide metabolic process;GO:0006470//protein dephosphorylation;GO:0009627//systemic acquired resistance;GO:0006351//transcription, DNA-templated;GO:0009755//hormone-mediated signaling pathway	K19613//leucine-rich repeat protein SHOC2	gi|15226053|ref|NP_179112.1|//receptor like protein 19 [Arabidopsis thaliana]
AT1G10225	535	0.0733333333333333	0.01	-2.87446911791614	0.1618143810394	*	GO:0043231//intracellular membrane-bounded organelle	NA	NA	NA	gi|15218452|ref|NP_172493.1|//uncharacterized protein [Arabidopsis thaliana]
AT1G16360	1338	1.22	0.21	-2.53841991478413	0.530165849876789	*	GO:0016020//membrane;GO:0009534//chloroplast thylakoid	NA	GO:0009664//plant-type cell wall organization;GO:0046942//carboxylic acid transport;GO:0000904//cell morphogenesis involved in differentiation	NA	gi|42562089|ref|NP_173086.2|//ligand-effect modulator 3 family protein / CDC50 family protein [Arabidopsis thaliana]
AT1G26670	1219	59.99	54.3766666666667	-0.141734315799332	0.396350748954786	*	GO:0016020//membrane;GO:0005768//endosome	GO:0005515//protein binding	GO:0048193//Golgi vesicle transport;GO:0032989//cellular component morphogenesis;GO:0010876//lipid localization;GO:0006625//protein targeting to peroxisome;GO:0040007//growth;GO:0030001//metal ion transport	K08493//vesicle transport through interaction with t-SNAREs 1	gi|6690276|gb|AAF24062.1|AF114751_1//v-SNARE AtVTI1b [Arabidopsis thaliana]
AT4G31660	1173	0.01	0.0366666666666667	1.87446911791614	0.125785641110834	*	GO:0043231//intracellular membrane-bounded organelle	GO:0001071//nucleic acid binding transcription factor activity;GO:0003676//nucleic acid binding	GO:0006351//transcription, DNA-templated	NA	gi|30689110|ref|NP_194894.2|//AP2/B3-like transcriptional factor family protein [Arabidopsis thaliana]
AT1G52200	1421	5.50666666666667	6.00666666666667	0.125385324394093	0.242025915773735	*	GO:0016020//membrane;GO:0005886//plasma membrane	NA	GO:0009683//indoleacetic acid metabolic process;GO:0006950//response to stress;GO:0006873//cellular ion homeostasis;GO:0030001//metal ion transport;GO:0006979//response to oxidative stress;GO:0010035//response to inorganic substance;GO:0006568//tryptophan metabolic process;GO:0046942//carboxylic acid transport;GO:0015698//inorganic anion transport	K14006//protein transport protein SEC23;K17362//acyl-coenzyme A thioesterase 13 [EC:3.1.2.-]	gi|18403892|ref|NP_564602.1|//PLAC8 family protein [Arabidopsis thaliana]
AT1G57800	2107	0.0233333333333333	0.0233333333333333	0	0.102410222332973	*	GO:0043231//intracellular membrane-bounded organelle;GO:0044427//chromosomal part	GO:0005515//protein binding;GO:0000166//nucleotide binding;GO:0019787//ubiquitin-like protein transferase activity;GO:0046914//transition metal ion binding;GO:0003690//double-stranded DNA binding	GO:0032776//DNA methylation on cytosine;GO:0006997//nucleus organization;GO:0000725//recombinational repair;GO:0006260//DNA replication;GO:0032446//protein modification by small protein conjugation;GO:0006468//protein phosphorylation;GO:0031055//chromatin remodeling at centromere;GO:0034968//histone lysine methylation;GO:0048285//organelle fission;GO:0031937//positive regulation of chromatin sile…	K10638//E3 ubiquitin-protein ligase UHRF1 [EC:2.3.2.27]	gi|42562797|ref|NP_176091.2|//E3 ubiquitin-protein ligase ORTHRUS 3 [Arabidopsis thaliana]
AT1G69460	1107	72.3266666666667	72.8133333333333	0.00967499266783551	0.132901403771077	*	GO:0031224//intrinsic component of membrane;GO:0043231//intracellular membrane-bounded organelle	GO:0008565//protein transporter activity	GO:0015031//protein transport	K20352//p24 family protein delta-1	gi|22330523|ref|NP_177105.2|//emp24/gp25L/p24 family/GOLD domain-containing protein [Arabidopsis thaliana]
AT4G23200	2334	0.01	0.01	0	0.102410222332973	*	GO:0043231//intracellular membrane-bounded organelle	GO:0004672//protein kinase activity;GO:0032550//purine ribonucleoside binding	GO:0009814//defense response, incompatible interaction;GO:0006464//cellular protein modification process;GO:0009696//salicylic acid metabolic process	K04733//interleukin-1 receptor-associated kinase 4 [EC:2.7.11.1];K04730//interleukin-1 receptor-associated kinase 1 [EC:2.7.11.1]	gi|15236421|ref|NP_194051.1|//putative cysteine-rich receptor-like protein kinase 12 [Arabidopsis thaliana]
AT1G04310	2516	14.89	3.95333333333333	-1.91320224475725	0.868386078577955	Down	GO:0043231//intracellular membrane-bounded organelle	GO:0060089//molecular transducer activity;GO:0072328//alkene binding;GO:0004673//protein histidine kinase activity	GO:0009873//ethylene-activated signaling pathway	K14509//ethylene receptor [EC:2.7.13.-]	gi|15219702|ref|NP_171927.1|//ethylene response sensor 2 [Arabidopsis thaliana]
AT1G08080	924	0.01	0.01	0	0.102410222332973	*	GO:0016020//membrane;GO:0009536//plastid	GO:0016836//hydro-lyase activity;GO:0005515//protein binding;GO:0019829//cation-transporting ATPase activity;GO:0046914//transition metal ion binding;GO:0032550//purine ribonucleoside binding	GO:0048229//gametophyte development;GO:0072503//cellular divalent inorganic cation homeostasis;GO:0006816//calcium ion transport;GO:0009152//purine ribonucleotide biosynthetic process;GO:0051707//response to other organism	K01674//carbonic anhydrase [EC:4.2.1.1]	gi|15223122|ref|NP_172287.1|//alpha carbonic anhydrase 7 [Arabidopsis thaliana]
AT2G37678	978	23.01	20.5866666666667	-0.160550731677166	0.388674308497383	*	GO:0044451//nucleoplasm part;GO:0009536//plastid	GO:0003824//catalytic activity	GO:0006351//transcription, DNA-templated;GO:0034504//protein localization to nucleus;GO:0009639//response to red or far red light	NA	gi|30794093|gb|AAP40489.1|//unknown protein [Arabidopsis thaliana]
AT3G56070	1091	9.86666666666667	26.0133333333333	1.39861660209271	0.865513470111028	Up	GO:0043231//intracellular membrane-bounded organelle;GO:0044444//cytoplasmic part	GO:0008144//drug binding;GO:0016859//cis-trans isomerase activity	GO:0042254//ribosome biogenesis;GO:0007154//cell communication;GO:0018208//peptidyl-proline modification;GO:0009451//RNA modification;GO:0010038//response to metal ion	K01802//peptidylprolyl isomerase [EC:5.2.1.8]	gi|15228814|ref|NP_191166.1|//rotamase cyclophilin 2 [Arabidopsis thaliana]
AT5G15420	605	0.806666666666667	0.69	-0.225376279775269	0.165919096270454	*	GO:0043231//intracellular membrane-bounded organelle	NA	NA	NA	gi|15242293|ref|NP_197046.1|//uncharacterized protein [Arabidopsis thaliana]
AT1G05430	1176	17.6066666666667	20.9633333333333	0.25174633408371	0.497722679070798	*	NA	NA	NA	NA	gi|18390524|ref|NP_563739.1|//uncharacterized protein [Arabidopsis thaliana]
AT1G71890	1863	0.07	0.0433333333333333	-0.691877704637668	0.123812885898607	*	GO:0043231//intracellular membrane-bounded organelle;GO:0005911//cell-cell junction;GO:0016021//integral component of membrane	GO:0015154//disaccharide transmembrane transporter activity;GO:0005351//sugar:proton symporter activity	GO:0009856//pollination;GO:0044763//single-organism cellular process;GO:0009791//post-embryonic development;GO:0015833//peptide transport;GO:0051707//response to other organism;GO:0015766//disaccharide transport	K15378//solute carrier family 45, member 1/2/4	gi|15217602|ref|NP_177334.1|//sucrose transport protein SUC5 [Arabidopsis thaliana]
AT1G75550	784	8.69666666666667	7.19333333333333	-0.273802079329435	0.424356951020295	*	NA	NA	NA	NA	gi|15222291|ref|NP_177687.1|//glycine-rich protein [Arabidopsis thaliana]
AT3G02780	1694	53.8	42.25	-0.348654831387077	0.643069745549187	*	GO:0005829//cytosol;GO:0009536//plastid;GO:0005739//mitochondrion;GO:0009507//chloroplast	GO:0016787//hydrolase activity;GO:0004452//isopentenyl-diphosphate delta-isomerase activity;GO:0016863//intramolecular oxidoreductase activity, transposing C=C bonds	GO:0008299//isoprenoid biosynthetic process;GO:0006720//isoprenoid metabolic process;GO:0006007//glucose catabolic process;GO:0006779//porphyrin-containing compound biosynthetic process;GO:0009908//flower development;GO:0009791//post-embryonic development;GO:0045333//cellular respiration;GO:0010038//response to metal ion;GO:0015995//chlorophyll biosynthetic process	K01823//isopentenyl-diphosphate Delta-isomerase [EC:5.3.3.2]	gi|565483284|ref|XP_006299282.1|//hypothetical protein CARUB_v10015436mg [Capsella rubella];gi|15232981|ref|NP_186927.1|//Isopentenyl-diphosphate Delta-isomerase II [Arabidopsis thaliana]
AT4G29810	1566	46.6	28.19	-0.725146476971221	0.79877204640474	*	GO:0016020//membrane;GO:0044424//intracellular part	GO:0004712//protein serine/threonine/tyrosine kinase activity;GO:0032550//purine ribonucleoside binding	GO:0003006//developmental process involved in reproduction;GO:0006970//response to osmotic stress;GO:0009791//post-embryonic development;GO:0006470//protein dephosphorylation;GO:0031347//regulation of defense response;GO:0006984//ER-nucleus signaling pathway;GO:0010038//response to metal ion;GO:0009755//hormone-mediated signaling pathway;GO:0042044//fluid transport;GO:0006605//protein targeting;G…	K04368//mitogen-activated protein kinase kinase 1 [EC:2.7.12.2]	gi|79325585|ref|NP_001031751.1|//mitogen-activated protein kinase kinase 2 [Arabidopsis thaliana];gi|15233715|ref|NP_194710.1|//mitogen-activated protein kinase kinase 2 [Arabidopsis thaliana]
AT4G26560	759	0.27	0.01	-4.75488750216347	0.323884874158983	*	GO:0031090//organelle membrane;GO:0000325//plant-type vacuole	GO:0046872//metal ion binding	GO:0055065//metal ion homeostasis;GO:0009593//detection of chemical stimulus;GO:0019932//second-messenger-mediated signaling	K06268//serine/threonine-protein phosphatase 2B regulatory subunit	gi|15236775|ref|NP_194386.1|//calcineurin B-like protein 7 [Arabidopsis thaliana]
AT1G80870	2500	5.62333333333333	10.5833333333333	0.912296618259325	0.746165240745355	*	GO:0016020//membrane	GO:0004672//protein kinase activity;GO:0032550//purine ribonucleoside binding	GO:0006464//cellular protein modification process;GO:0006796//phosphate-containing compound metabolic process	K04733//interleukin-1 receptor-associated kinase 4 [EC:2.7.11.1];K04730//interleukin-1 receptor-associated kinase 1 [EC:2.7.11.1]	gi|15220862|ref|NP_178202.1|//putative receptor-like protein kinase [Arabidopsis thaliana]
AT4G23670	1121	861.753333333333	3839.50333333333	2.1555728211207	0.927208793642883	Up	GO:0043231//intracellular membrane-bounded organelle;GO:0005773//vacuole	GO:0005507//copper ion binding;GO:0046914//transition metal ion binding	GO:0006970//response to osmotic stress;GO:0009746//response to hexose;GO:0000097//sulfur amino acid biosynthetic process;GO:0042742//defense response to bacterium;GO:0046686//response to cadmium ion;GO:0006952//defense response;GO:0009651//response to salt stress;GO:0010038//response to metal ion;GO:0042044//fluid transport;GO:0009607//response to biotic stimulus	NA	gi|15236568|ref|NP_194099.1|//polyketide cyclase/dehydrase and lipid transport superfamily protein [Arabidopsis thaliana];gi|15236566|ref|NP_194098.1|//polyketide cyclase/dehydrase and lipid transport superfamily protein [Arabidopsis thaliana];gi|674229020|gb|KFK22805.1|//hypothetical protein AALP_AAs59458U000100 [Arabis alpina]
AT2G46225	1304	38.0333333333333	32.8233333333333	-0.212542628377002	0.487270537420051	*	GO:0043234//protein complex	GO:0005488//binding	GO:0007015//actin filament organization;GO:0000904//cell morphogenesis involved in differentiation	K01369//legumain [EC:3.4.22.34]	gi|186508557|ref|NP_001118534.1|//protein ABIL1 [Arabidopsis thaliana];gi|334184933|ref|NP_001189756.1|//protein ABIL1 [Arabidopsis thaliana];gi|18407012|ref|NP_566067.1|//protein ABIL1 [Arabidopsis thaliana]
AT5G18730	2407	0.133333333333333	0.256666666666667	0.944858445807539	0.184213805133317	*	GO:0043231//intracellular membrane-bounded organelle	NA	NA	NA	gi|186524021|ref|NP_197374.2|//uncharacterized protein [Arabidopsis thaliana]
AT5G67570	3417	5.55333333333333	10.0666666666667	0.858160148846894	0.729919428523964	*	GO:0009536//plastid;GO:0009507//chloroplast	GO:0005488//binding	GO:0009657//plastid organization;GO:0003006//developmental process involved in reproduction;GO:0006351//transcription, DNA-templated;GO:0009658//chloroplast organization;GO:0009793//embryo development ending in seed dormancy	K07955//ADP-ribosylation factor-like protein 8;K17710//pentatricopeptide repeat domain-containing protein 1	gi|334188692|ref|NP_201558.3|//pentatricopeptide repeat-containing protein delayed greening 1 [Arabidopsis thaliana]
AT1G75310	4754	11.7366666666667	7.27	-0.690995457222381	0.703145333222582	*	GO:0009536//plastid;GO:0031982//vesicle;GO:0009507//chloroplast	GO:0005515//protein binding	GO:0006457//protein folding;GO:0006898//receptor-mediated endocytosis	K12472//epidermal growth factor receptor substrate 15;K20478//golgin subfamily B member 1	gi|15221008|ref|NP_177666.1|//auxin-like 1 protein [Arabidopsis thaliana]
AT1G02010	2342	3.08333333333333	4.22666666666667	0.455029474735733	0.441710274939779	*	NA	GO:0022892//substrate-specific transporter activity	GO:0015031//protein transport;GO:0006887//exocytosis	K15292//syntaxin-binding protein 1	gi|334182226|ref|NP_001184888.1|//protein transporter sec1a [Arabidopsis thaliana];gi|145334974|ref|NP_563643.4|//protein transporter sec1a [Arabidopsis thaliana]
AT1G47900	3633	7.55	20.4233333333333	1.43566980104373	0.858127751474375	Up	GO:0016020//membrane;GO:0044424//intracellular part	NA	NA	K10352//myosin heavy chain;K20283//golgin subfamily A member 4	gi|334183123|ref|NP_001185167.1|//uncharacterized protein [Arabidopsis thaliana];gi|15221012|ref|NP_175226.1|//uncharacterized protein [Arabidopsis thaliana]
AT4G02725	2696	18.4033333333333	19.4633333333333	0.0807917100005431	0.251633579754686	*	GO:0009536//plastid	NA	NA	K08815//tau tubulin kinase [EC:2.7.11.26];K11654//SWI/SNF-related matrix-associated actin-dependent regulator of chromatin subfamily A member 5 [EC:3.6.4.-]	gi|22328253|ref|NP_192181.2|//uncharacterized protein [Arabidopsis thaliana];gi|42572813|ref|NP_974503.1|//uncharacterized protein [Arabidopsis thaliana]
AT5G57625	935	2.86333333333333	0.0433333333333333	-6.04607460299737	0.799983387324529	*	NA	NA	GO:0010053//root epidermal cell differentiation	K20412//peptidase inhibitor 16	gi|22327916|ref|NP_680450.1|//CAP (Cysteine-rich secretory proteins, Antigen 5, and Pathogenesis-related 1 protein) superfamily protein [Arabidopsis thaliana]
AT1G14315	912	0.08	0.01	-3	0.172993327242019	*	GO:0043231//intracellular membrane-bounded organelle	NA	GO:0010243//response to organonitrogen compound	NA	gi|116830221|gb|ABK28068.1|//unknown [Arabidopsis thaliana];gi|238478478|ref|NP_001154336.1|//F-box domain-containing protein [Arabidopsis thaliana]
AT5G66440	1258	9.71	5.89333333333333	-0.720387426748917	0.689287593100202	*	GO:0043231//intracellular membrane-bounded organelle	NA	NA	NA	gi|15239971|ref|NP_201445.1|//uncharacterized protein [Arabidopsis thaliana]
AT3G52460	1366	17.9666666666667	9.15666666666667	-0.972428362564012	0.79958191433397	*	GO:0043231//intracellular membrane-bounded organelle	NA	NA	NA	gi|15231224|ref|NP_190814.1|//hydroxyproline-rich glycoprotein family protein [Arabidopsis thaliana]
AT4G35440	3067	1.36	12.5066666666667	3.20101877054388	0.903065038624471	Up	GO:0031224//intrinsic component of membrane;GO:0009535//chloroplast thylakoid membrane;GO:0016021//integral component of membrane;GO:0009534//chloroplast thylakoid	GO:0005254//chloride channel activity;GO:0005247//voltage-gated chloride channel activity	GO:0044763//single-organism cellular process;GO:0006821//chloride transport;GO:0015698//inorganic anion transport;GO:1903959//regulation of anion transmembrane transport;GO:0009886//post-embryonic morphogenesis	K05012//chloride channel 3/4/5;K13082//bifunctional dihydroflavonol 4-reductase/flavanone 4-reductase [EC:1.1.1.219 1.1.1.234]	gi|334187188|ref|NP_001190924.1|//chloride channel protein CLC-e [Arabidopsis thaliana];gi|18418749|ref|NP_567985.1|//chloride channel protein CLC-e [Arabidopsis thaliana]
AT4G26240	1288	10.79	14.4666666666667	0.423037677122668	0.605649694049893	*	GO:0043231//intracellular membrane-bounded organelle	NA	NA	NA	gi|18416709|ref|NP_567740.1|//uncharacterized protein [Arabidopsis thaliana]
AT3G55380	1345	16.3833333333333	17.9933333333333	0.135233560238909	0.34079519339923	*	GO:0043231//intracellular membrane-bounded organelle	GO:0019787//ubiquitin-like protein transferase activity	GO:0019941//modification-dependent protein catabolic process	K10575//ubiquitin-conjugating enzyme E2 G1 [EC:2.3.2.23]	gi|18410268|ref|NP_567020.1|//ubiquitin-conjugating enzyme E2 14 [Arabidopsis thaliana];gi|334185997|ref|NP_001190096.1|//ubiquitin-conjugating enzyme E2 14 [Arabidopsis thaliana]
AT1G26760	1792	0.436666666666667	2.13333333333333	2.28850509334991	0.638369742780408	*	NA	NA	NA	K11426//SET and MYND domain-containing protein	gi|9295736|gb|AAF87042.1|AC006535_20//T24P13.14 [Arabidopsis thaliana]
AT1G05250	1492	2.18	0.133333333333333	-4.03121873061072	0.716497771132708	*	NA	GO:0016209//antioxidant activity;GO:0043169//cation binding;GO:0046906//tetrapyrrole binding;GO:0003824//catalytic activity	GO:0006950//response to stress;GO:0044710//single-organism metabolic process	K00430//peroxidase [EC:1.11.1.7]	gi|18390498|ref|NP_563732.1|//peroxidase 1 [Arabidopsis thaliana]
AT1G67260	1080	0.01	0.01	0	0.102410222332973	*	NA	GO:0001071//nucleic acid binding transcription factor activity;GO:0003676//nucleic acid binding	GO:0009791//post-embryonic development	NA	gi|145326668|ref|NP_001077781.1|//transcription factor TCP1 [Arabidopsis thaliana];gi|238478990|ref|NP_001154454.1|//transcription factor TCP1 [Arabidopsis thaliana]
AT4G10925	1207	5.86666666666667	7.12	0.279336218162895	0.40459478915746	*	GO:0043231//intracellular membrane-bounded organelle	NA	GO:0009648//photoperiodism;GO:0009062//fatty acid catabolic process;GO:0006625//protein targeting to peroxisome	NA	gi|18413398|ref|NP_567369.1|//Nuclear transport factor 2 (NTF2) family protein [Arabidopsis thaliana]
AT5G51680	1455	35.0533333333333	43.26	0.303482024065089	0.592989450951076	*	GO:0043231//intracellular membrane-bounded organelle;GO:0030312//external encapsulating structure	NA	NA	NA	gi|42568470|ref|NP_199981.2|//hydroxyproline-rich glycoprotein family protein [Arabidopsis thaliana]
AT1G24575	732	0.326666666666667	1.03	1.65675318378917	0.437806296204004	*	NA	NA	NA	NA	gi|18395514|ref|NP_564220.1|//uncharacterized protein [Arabidopsis thaliana]
AT1G12790	1527	1.43333333333333	2.57666666666667	0.846131754335387	0.493624885787856	*	GO:0005829//cytosol;GO:0005794//Golgi apparatus;GO:0009536//plastid;GO:0005886//plasma membrane	GO:0003978//UDP-glucose 4-epimerase activity;GO:0046983//protein dimerization activity	GO:0046369//galactose biosynthetic process	K01784//UDP-glucose 4-epimerase [EC:5.1.3.2]	gi|18391434|ref|NP_563913.1|//protein PTD [Arabidopsis thaliana];gi|15222072|ref|NP_172738.1|//bifunctional UDP-glucose 4-epimerase and UDP-xylose 4-epimerase 1 [Arabidopsis thaliana]
AT4G34640	1892	84.4	42.66	-0.984359033253976	0.851655729988648	*	GO:0043231//intracellular membrane-bounded organelle;GO:0031224//intrinsic component of membrane;GO:0031090//organelle membrane;GO:0016021//integral component of membrane;GO:0005789//endoplasmic reticulum membrane;GO:0005886//plasma membrane	GO:0004310//farnesyl-diphosphate farnesyltransferase activity;GO:0004311//farnesyltranstransferase activity	GO:0006595//polyamine metabolic process;GO:0016126//sterol biosynthetic process;GO:0016129//phytosteroid biosynthetic process;GO:0006725//cellular aromatic compound metabolic process;GO:0006575//cellular modified amino acid metabolic process;GO:0006637//acyl-CoA metabolic process	K00801//farnesyl-diphosphate farnesyltransferase [EC:2.5.1.21]	gi|15236168|ref|NP_195190.1|//Squalene synthase 1 [Arabidopsis thaliana];gi|674915648|emb|CDY17472.1|//BnaC03g65910D [Brassica napus]
AT2G37260	1856	3.05333333333333	6.32666666666667	1.05106048892417	0.712635324085611	*	GO:0043231//intracellular membrane-bounded organelle;GO:0005634//nucleus	GO:0003677//DNA binding;GO:0043565//sequence-specific DNA binding;GO:0003700//transcription factor activity, sequence-specific DNA binding;GO:0001071//nucleic acid binding transcription factor activity	GO:0010214//seed coat development;GO:0003006//developmental process involved in reproduction;GO:0001708//cell fate specification;GO:0006355//regulation of transcription, DNA-templated;GO:0006351//transcription, DNA-templated;GO:0009957//epidermal cell fate specification	K18835//WRKY transcription factor 2;K13424//WRKY transcription factor 33	gi|186506099|ref|NP_181263.2|//WRKY transcription factor 44 [Arabidopsis thaliana];gi|21541739|gb|AAM61951.1|AF516172_1//transcription factor WRKY44 [Arabidopsis thaliana]
AT4G03340	2100	6.82333333333333	6.29333333333333	-0.116652337661569	0.241839023174682	*	NA	GO:0008194//UDP-glycosyltransferase activity	GO:0044723//single-organism carbohydrate metabolic process	K00771//protein xylosyltransferase [EC:2.4.2.26]	gi|15236287|ref|NP_192243.1|//core-2/I-branching beta-1,6-N-acetylglucosaminyltransferase family protein [Arabidopsis thaliana]
AT3G27970	1360	0.08	0.01	-3	0.172993327242019	*	GO:0043231//intracellular membrane-bounded organelle	GO:0097159//organic cyclic compound binding;GO:0046914//transition metal ion binding;GO:0004518//nuclease activity	NA	K18327//RNA exonuclease 4 [EC:3.1.-.-]	gi|79422951|ref|NP_189436.2|//exonuclease-like protein [Arabidopsis thaliana]
AT5G54610	1669	0.0466666666666667	0.01	-2.22239242133645	0.134943378464435	*	NA	NA	GO:0006605//protein targeting;GO:0014070//response to organic cyclic compound;GO:0009626//plant-type hypersensitive response;GO:0042743//hydrogen peroxide metabolic process;GO:0031347//regulation of defense response;GO:0009627//systemic acquired resistance;GO:0009755//hormone-mediated signaling pathway;GO:0009696//salicylic acid metabolic process	K15502//serine/threonine-protein phosphatase 6 regulatory ankyrin repeat subunit A;K06694//26S proteasome non-ATPase regulatory subunit 10	gi|30696489|ref|NP_200272.2|//ankyrin-repeat transmembrane protein BDA1 [Arabidopsis thaliana]
AT4G13550	2794	3.03333333333333	7.93333333333333	1.38702312310925	0.785115042777639	*	GO:0005576//extracellular region;GO:0009536//plastid;GO:0009507//chloroplast	GO:0016298//lipase activity;GO:0004806//triglyceride lipase activity	GO:0044238//primary metabolic process;GO:0006629//lipid metabolic process	K16818//phospholipase A1 [EC:3.1.1.32];K14304//nuclear pore complex protein Nup85	gi|727517717|ref|XP_010435249.1|//PREDICTED: uncharacterized protein LOC104719103 isoform X1 [Camelina sativa];gi|565441165|ref|XP_006283081.1|//hypothetical protein CARUB_v10004094mg [Capsella rubella]
AT1G04850	1692	86.0866666666667	82	-0.0701658967246375	0.267000304565717	*	GO:0044444//cytoplasmic part;GO:0009507//chloroplast	GO:0046914//transition metal ion binding;GO:0008270//zinc ion binding	GO:0006605//protein targeting;GO:0006464//cellular protein modification process	K14011//UBX domain-containing protein 6;K11844//ubiquitin carboxyl-terminal hydrolase 16/45 [EC:3.4.19.12];K03452//magnesium/proton exchanger;K17285//selenium-binding protein 1;K11000//callose synthase [EC:2.4.1.-]	gi|15220333|ref|NP_171976.1|//pentatricopeptide repeat-containing protein [Arabidopsis thaliana];gi|18390444|ref|NP_563718.1|//ubiquitin-associated (UBA)/TS-N domain-containing protein [Arabidopsis thaliana]
AT5G20560	1156	0.0366666666666667	0.173333333333333	2.24100809950379	0.209575823019631	*	NA	GO:0008422//beta-glucosidase activity;GO:0043167//ion binding	GO:0044238//primary metabolic process	K19892//glucan endo-1,3-beta-glucosidase 4 [EC:3.2.1.39];K19893//glucan endo-1,3-beta-glucosidase 5/6 [EC:3.2.1.39];K19891//glucan endo-1,3-beta-glucosidase 1/2/3 [EC:3.2.1.39]	gi|15241384|ref|NP_197556.1|//glycosyl hydrolase superfamily protein [Arabidopsis thaliana]
AT3G17420	2063	142.053333333333	127.523333333333	-0.155671439740534	0.443779937425589	*	GO:0016020//membrane;GO:0005911//cell-cell junction	GO:0004672//protein kinase activity;GO:0032550//purine ribonucleoside binding	GO:0006464//cellular protein modification process;GO:0006511//ubiquitin-dependent protein catabolic process;GO:0035966//response to topologically incorrect protein;GO:0009725//response to hormone;GO:0048588//developmental cell growth;GO:0043623//cellular protein complex assembly	K04733//interleukin-1 receptor-associated kinase 4 [EC:2.7.11.1];K04730//interleukin-1 receptor-associated kinase 1 [EC:2.7.11.1]	gi|22331140|ref|NP_188368.2|//glyoxysomal protein kinase 1 [Arabidopsis thaliana]
AT1G31760	1434	0.636666666666667	1.37666666666667	1.1125691433837	0.429624553534347	*	GO:0043231//intracellular membrane-bounded organelle	NA	NA	K15223//upstream activation factor subunit UAF30	gi|18398106|ref|NP_564382.1|//SWIB/MDM2 domain-containing protein [Arabidopsis thaliana]
AT3G08780	1366	14.8733333333333	12.5766666666667	-0.241978413434031	0.455921034415926	*	GO:0043231//intracellular membrane-bounded organelle	NA	NA	NA	gi|22330921|ref|NP_187490.2|//uncharacterized protein [Arabidopsis thaliana];gi|79313163|ref|NP_001030661.1|//uncharacterized protein [Arabidopsis thaliana]
AT5G65470	2166	112.156666666667	49.62	-1.17652173738022	0.878762078799457	Down	NA	GO:0016740//transferase activity	NA	K13506//glycerol-3-phosphate O-acyltransferase 3/4 [EC:2.3.1.15]	gi|22328073|ref|NP_201350.2|//O-fucosyltransferase family protein [Arabidopsis thaliana]
AT1G33250	2419	14.1366666666667	10.9266666666667	-0.371588628496976	0.567620511116649	*	NA	GO:0016740//transferase activity	NA	K03509//DNA polymerase eta [EC:2.7.7.7]	gi|15217473|ref|NP_174595.1|//uncharacterized protein [Arabidopsis thaliana]
AT1G74000	1340	3.64666666666667	2.09	-0.803075389990518	0.551623889027328	*	GO:0005618//cell wall;GO:0031090//organelle membrane;GO:0005911//cell-cell junction;GO:0009536//plastid	GO:0046527//glucosyltransferase activity;GO:0030247//polysaccharide binding;GO:0016843//amine-lyase activity	GO:0009247//glycolipid biosynthetic process;GO:0005982//starch metabolic process;GO:0006950//response to stress;GO:0032958//inositol phosphate biosynthetic process;GO:0007568//aging;GO:0010035//response to inorganic substance;GO:0009725//response to hormone;GO:0009059//macromolecule biosynthetic process;GO:0046942//carboxylic acid transport;GO:0015698//inorganic anion transport	K01757//strictosidine synthase [EC:4.3.3.2]	gi|79379629|ref|NP_177540.3|//strictosidine synthase 3 [Arabidopsis thaliana]
AT3G55660	2157	1.51333333333333	6.08666666666667	2.00792256269331	0.802059971758452	Up	GO:0043231//intracellular membrane-bounded organelle	GO:0005088//Ras guanyl-nucleotide exchange factor activity	NA	K10418//dynein light chain LC8-type	gi|15228166|ref|NP_191125.1|//ROP (rho of plants) guanine nucleotide exchange factor 6 [Arabidopsis thaliana]
AT3G48480	1349	0.243333333333333	0.463333333333333	0.92911651384349	0.236183791566298	*	NA	GO:0070011//peptidase activity, acting on L-amino acid peptides	GO:0019538//protein metabolic process	K16287//ubiquitin-like-specific protease 1C/D [EC:3.4.22.68];K08596//sentrin-specific protease 7 [EC:3.4.22.68]	gi|240255544|ref|NP_190417.4|//cysteine-type peptidase [Arabidopsis thaliana]
AT3G02740	1771	23.8366666666667	29.2433333333333	0.294925265244311	0.563861893291248	*	GO:0031224//intrinsic component of membrane;GO:0005911//cell-cell junction	GO:0004175//endopeptidase activity	GO:0019538//protein metabolic process	K00924	gi|15232960|ref|NP_186923.1|//aspartyl protease family protein [Arabidopsis thaliana]
AT5G66420	2679	49.95	58.4033333333333	0.225566034344999	0.527701636348534	*	NA	NA	NA	NA	gi|79332734|ref|NP_001032163.1|//uncharacterized protein [Arabidopsis thaliana]
AT1G53903	876	1.71	2.97	0.796466605914868	0.509669961513968	*	GO:0043231//intracellular membrane-bounded organelle	NA	NA	NA	gi|18404687|ref|NP_564644.1|//uncharacterized protein [Arabidopsis thaliana]
AT1G55580	1980	0.573333333333333	0.363333333333333	-0.658080429925172	0.225676274330648	*	GO:0043231//intracellular membrane-bounded organelle	NA	GO:0006351//transcription, DNA-templated;GO:0001763//morphogenesis of a branching structure	K14494//DELLA protein	gi|15222748|ref|NP_175954.1|//GRAS family transcription factor [Arabidopsis thaliana]
AT1G19715	3834	1.76333333333333	15.1033333333333	3.09848986339936	0.908831021402664	Up	GO:0005634//nucleus;GO:0009507//chloroplast	GO:0008270//zinc ion binding	NA	K03695//ATP-dependent Clp protease ATP-binding subunit ClpB;K17285//selenium-binding protein 1;K17710//pentatricopeptide repeat domain-containing protein 1	gi|30686506|ref|NP_173402.2|//pentatricopeptide repeat-containing protein [Arabidopsis thaliana];gi|30686497|ref|NP_849691.1|//Mannose-binding lectin superfamily protein [Arabidopsis thaliana];gi|334182701|ref|NP_001185041.1|//Mannose-binding lectin superfamily protein [Arabidopsis thaliana]
AT3G63400	2095	14.0666666666667	22.94	0.705584893142434	0.763054794141263	*	GO:0005829//cytosol;GO:0044444//cytoplasmic part	GO:0003755//peptidyl-prolyl cis-trans isomerase activity;GO:0016859//cis-trans isomerase activity;GO:0005488//binding	GO:0006457//protein folding;GO:0006997//nucleus organization;GO:0003006//developmental process involved in reproduction;GO:0000377//RNA splicing, via transesterification reactions with bulged adenosine as nucleophile;GO:0044267//cellular protein metabolic process;GO:0000413//protein peptidyl-prolyl isomerization;GO:0018208//peptidyl-proline modification;GO:0008380//RNA splicing	K09566//peptidyl-prolyl isomerase G (cyclophilin G) [EC:5.2.1.8]	gi|30695789|ref|NP_850740.1|//cyclophilin-like peptidyl-prolyl cis-trans isomerase family protein [Arabidopsis thaliana];gi|15229425|ref|NP_191899.1|//cyclophilin-like peptidyl-prolyl cis-trans isomerase family protein [Arabidopsis thaliana]
BGI_novel_G000004	2154	3.39666666666667	2.98333333333333	-0.187194464014195	0.245244621646316	*	GO:0005794//Golgi apparatus;GO:0016021//integral component of membrane	GO:0008107//galactoside 2-alpha-L-fucosyltransferase activity	GO:0042546//cell wall biogenesis;GO:0036065//fucosylation	K13681//xyloglucan fucosyltransferase [EC:2.4.1.-]	gi|20138444|sp|Q9XI81.1|FUT7_ARATH//RecName: Full=Probable fucosyltransferase 7; Short=AtFUT7
AT5G62750	896	0.0433333333333333	0.01	-2.11547721741994	0.128007586455132	*	GO:0016020//membrane	NA	GO:0009664//plant-type cell wall organization	NA	gi|28393835|gb|AAO42325.1|//unknown protein [Arabidopsis thaliana]
AT3G06130	2054	17.27	22.0766666666667	0.354254274643126	0.596069717861395	*	GO:0030312//external encapsulating structure	NA	NA	K10878//meiotic recombination protein SPO11;K07213//copper chaperone	gi|334185123|ref|NP_001189822.1|//heavy-metal-associated domain-containing protein [Arabidopsis thaliana]
AT1G69430	1660	3.17333333333333	0.73	-2.12003070370677	0.708939003793228	*	NA	NA	NA	NA	gi|15222319|ref|NP_177102.1|//uncharacterized protein [Arabidopsis thaliana]
AT5G50000	1771	99.48	49.2433333333333	-1.01447808487332	0.862744690865797	Down	GO:0016020//membrane;GO:0044424//intracellular part;GO:0005911//cell-cell junction	GO:0004713//protein tyrosine kinase activity;GO:0004672//protein kinase activity;GO:0032550//purine ribonucleoside binding	GO:0006464//cellular protein modification process;GO:0016129//phytosteroid biosynthetic process;GO:0000097//sulfur amino acid biosynthetic process;GO:0008380//RNA splicing;GO:0006796//phosphate-containing compound metabolic process;GO:0006637//acyl-CoA metabolic process	K14510//serine/threonine-protein kinase CTR1 [EC:2.7.11.1];K17535//serine/threonine-protein kinase TNNI3K [EC:2.7.11.1];K04365//B-Raf proto-oncogene serine/threonine-protein kinase [EC:2.7.11.1]	gi|15240597|ref|NP_199811.1|//protein kinase [Arabidopsis thaliana]
AT1G53340	2112	7.84666666666667	3.14666666666667	-1.3182555556766	0.777196334136279	*	GO:0043231//intracellular membrane-bounded organelle	GO:0046914//transition metal ion binding;GO:0016668//oxidoreductase activity, acting on a sulfur group of donors, NAD(P) as acceptor	GO:0006950//response to stress;GO:0044710//single-organism metabolic process	K16219//protein N-terminal methyltransferase [EC:2.1.1.244];K20393//PRA1 family protein 3	gi|15219276|ref|NP_175741.1|//cysteine/histidine-rich c1 domain-containing protein [Arabidopsis thaliana]
ATCG00160	711	0.53	0.243333333333333	-1.12305839640434	0.278144641027771	*	GO:0016020//membrane;GO:0000314//organellar small ribosomal subunit;GO:0009532//plastid stroma	GO:0016462//pyrophosphatase activity;GO:0005198//structural molecule activity;GO:0032550//purine ribonucleoside binding	GO:0006605//protein targeting;GO:0010243//response to organonitrogen compound;GO:0042743//hydrogen peroxide metabolic process;GO:0009813//flavonoid biosynthetic process;GO:0009581//detection of external stimulus;GO:0009627//systemic acquired resistance;GO:0006351//transcription, DNA-templated;GO:0009696//salicylic acid metabolic process;GO:0002682//regulation of immune system process;GO:0009626//…	K02967//small subunit ribosomal protein S2	gi|7525022|ref|NP_051048.1|//ribosomal protein S2 [Arabidopsis thaliana]
AT3G05660	3191	0.0833333333333333	0.0333333333333333	-1.32192809488736	0.139560317855857	*	GO:0009536//plastid	GO:0016772//transferase activity, transferring phosphorus-containing groups	GO:0006605//protein targeting;GO:0042743//hydrogen peroxide metabolic process;GO:0009627//systemic acquired resistance;GO:0006351//transcription, DNA-templated;GO:0000302//response to reactive oxygen species;GO:0009626//plant-type hypersensitive response;GO:0006470//protein dephosphorylation;GO:0009642//response to light intensity;GO:0009755//hormone-mediated signaling pathway	K19613//leucine-rich repeat protein SHOC2	gi|79394815|ref|NP_187217.2|//receptor like protein 33 [Arabidopsis thaliana]
AT1G29890	2115	35.74	30.2633333333333	-0.239968733453343	0.520779688235457	*	NA	GO:0003824//catalytic activity	NA	NA	gi|79318876|ref|NP_001031111.1|//O-acetyltransferase Cas1p-like protein RWA4 [Arabidopsis thaliana]
AT3G24110	1004	3.13	5.39666666666667	0.785905922648791	0.621009496912811	*	GO:0016020//membrane	GO:0046872//metal ion binding	NA	K13448//calcium-binding protein CML	gi|15229581|ref|NP_189053.1|//putative calcium-binding protein CML22 [Arabidopsis thaliana]
AT2G47560	1012	0.793333333333333	1.09	0.458329062190139	0.250263034028297	*	GO:0016020//membrane;GO:0031981//nuclear lumen;GO:0015934//large ribosomal subunit;GO:0009536//plastid	GO:0046914//transition metal ion binding;GO:0019843//rRNA binding	GO:0044085//cellular component biogenesis;GO:0044260//cellular macromolecule metabolic process;GO:0009887//organ morphogenesis;GO:0003002//regionalization;GO:0006139//nucleobase-containing compound metabolic process;GO:1901576//organic substance biosynthetic process;GO:0044249//cellular biosynthetic process	K19038//E3 ubiquitin-protein ligase ATL41 [EC:2.3.2.27];K19041//E3 ubiquitin-protein ligase RNF38/44 [EC:2.3.2.27]	gi|15226628|ref|NP_182278.1|//RING-H2 finger protein ATL64 [Arabidopsis thaliana]
AT1G56540	3600	4.13333333333333	1.84333333333333	-1.16498873503953	0.660402303624332	*	GO:0043231//intracellular membrane-bounded organelle	GO:0016462//pyrophosphatase activity;GO:0032550//purine ribonucleoside binding	GO:0050832//defense response to fungus;GO:0007154//cell communication	K03283//heat shock 70kDa protein 1/8;K19613//leucine-rich repeat protein SHOC2	gi|15223555|ref|NP_176047.1|//TIR-NBS-LRR class disease resistance protein [Arabidopsis thaliana]
AT1G80290	1663	9.43666666666667	5.90666666666667	-0.675933145350729	0.672211147105241	*	GO:0005576//extracellular region;GO:0016021//integral component of membrane;GO:0005789//endoplasmic reticulum membrane	GO:0016757//transferase activity, transferring glycosyl groups	GO:0015012//heparan sulfate proteoglycan biosynthetic process;GO:0006024//glycosaminoglycan biosynthetic process	K02367//glucuronyl/N-acetylglucosaminyl transferase EXT2 [EC:2.4.1.224 2.4.1.225];K02370//alpha-1,4-N-acetylglucosaminyltransferase EXTL3 [EC:2.4.1.223 2.4.1.224]	gi|145327757|ref|NP_001077854.1|//glycosyltransferase family protein 64 [Arabidopsis thaliana]
AT4G28600	2931	20.9633333333333	18.03	-0.217468738097305	0.461790846415815	*	GO:0016020//membrane	GO:0005515//protein binding	NA	K09667//protein O-GlcNAc transferase [EC:2.4.1.255];K12178//COP9 signalosome complex subunit 4;K14442//ATP-dependent RNA helicase DHX36 [EC:3.6.4.13]	gi|22329002|ref|NP_194589.2|//no pollen germination related 2 protein [Arabidopsis thaliana]
AT2G06050	1387	8.16333333333333	17.0433333333333	1.06197725212297	0.815363956031786	Up	GO:0042579//microbody	GO:0016628//oxidoreductase activity, acting on the CH-CH group of donors, NAD or NADP as acceptor;GO:0032553//ribonucleotide binding	GO:0006972//hyperosmotic response;GO:0009683//indoleacetic acid metabolic process;GO:0006568//tryptophan metabolic process;GO:0051707//response to other organism;GO:0009755//hormone-mediated signaling pathway;GO:0009694//jasmonic acid metabolic process;GO:0000302//response to reactive oxygen species	K05894//12-oxophytodienoic acid reductase [EC:1.3.1.42]	gi|15225045|ref|NP_178662.1|//12-oxophytodienoate reductase 3 [Arabidopsis thaliana]
AT2G37390	1204	0.173333333333333	0.523333333333333	1.59418103075053	0.314484868621425	*	NA	GO:0043169//cation binding	GO:0006812//cation transport	K14292//trimethylguanosine synthase [EC:2.1.1.-];K07213//copper chaperone	gi|334184776|ref|NP_001189699.1|//chloroplast-targeted copper chaperone protein [Arabidopsis thaliana];gi|30687119|ref|NP_181275.2|//chloroplast-targeted copper chaperone protein [Arabidopsis thaliana]
AT3G20920	1337	32.1233333333333	27.6433333333333	-0.216690012759987	0.490274662901127	*	GO:0031224//intrinsic component of membrane	GO:0022892//substrate-specific transporter activity	GO:0045184//establishment of protein localization	K12275//translocation protein SEC62	gi|79313309|ref|NP_001030734.1|//translocation protein-related [Arabidopsis thaliana];gi|18402801|ref|NP_566671.1|//translocation protein-related [Arabidopsis thaliana]
AT3G05545	2138	34.5666666666667	33.2866666666667	-0.0544370823704955	0.212752997203533	*	GO:0043231//intracellular membrane-bounded organelle	GO:0019787//ubiquitin-like protein transferase activity	NA	NA	gi|30679533|ref|NP_850517.1|//RING/U-box domain-containing protein [Arabidopsis thaliana]
AT3G09190	1489	0.22	0.463333333333333	1.07454695336505	0.253987042113132	*	NA	GO:0005488//binding	GO:0009648//photoperiodism	K04730//interleukin-1 receptor-associated kinase 1 [EC:2.7.11.1]	gi|238479700|ref|NP_001154599.1|//putative lectin [Arabidopsis thaliana]
AT3G54830	1808	8.59	1.15666666666667	-2.89268496928136	0.869015975856245	Down	GO:0043231//intracellular membrane-bounded organelle;GO:0005634//nucleus;GO:0031090//organelle membrane;GO:0016021//integral component of membrane	GO:0005275//amine transmembrane transporter activity;GO:0046943//carboxylic acid transmembrane transporter activity;GO:0015171//amino acid transmembrane transporter activity	GO:0006865//amino acid transport;GO:0046942//carboxylic acid transport	K15015//solute carrier family 32 (vesicular inhibitory amino acid transporter)	gi|727468239|ref|XP_010516025.1|//PREDICTED: vacuolar amino acid transporter 1-like [Camelina sativa];gi|42565940|ref|NP_191043.2|//transmembrane amino acid transporter family protein [Arabidopsis thaliana]
AT5G26220	1137	1.51666666666667	0.96	-0.659797733643746	0.349316111526428	*	GO:0044424//intracellular part	NA	GO:0010038//response to metal ion	K07232//cation transport protein ChaC	gi|15239626|ref|NP_197994.1|//ChaC-like family protein [Arabidopsis thaliana]
AT1G48650	4303	4.52666666666667	16.5466666666667	1.87001963588562	0.872823047318437	Up	GO:0044464//cell part	GO:0003723//RNA binding;GO:0032550//purine ribonucleoside binding;GO:0042623//ATPase activity, coupled	NA	K14442//ATP-dependent RNA helicase DHX36 [EC:3.6.4.13]	gi|238478799|ref|NP_001154411.1|//DEA(D/H)-box RNA helicase family protein [Arabidopsis thaliana]
AT4G27400	1306	0.0333333333333333	0.01	-1.73696559416621	0.119548965860952	*	NA	NA	NA	NA	gi|15234120|ref|NP_194470.1|//late embryogenesis abundant protein-like protein [Arabidopsis thaliana]
AT5G15730	1793	15.5533333333333	12.2566666666667	-0.343657130780903	0.556109311404602	*	NA	GO:0004672//protein kinase activity;GO:0032550//purine ribonucleoside binding	GO:0006464//cellular protein modification process	K04730//interleukin-1 receptor-associated kinase 1 [EC:2.7.11.1];K10737//DNA helicase MCM8 [EC:3.6.4.12]	gi|18417765|ref|NP_568320.1|//probable leucine-rich repeat receptor-like serine/threonine-protein kinase [Arabidopsis thaliana];gi|145334483|ref|NP_001078591.1|//probable leucine-rich repeat receptor-like serine/threonine-protein kinase [Arabidopsis thaliana]
AT1G07030	1493	10.28	12.1066666666667	0.235961437375881	0.431659606279591	*	GO:0031224//intrinsic component of membrane;GO:0019866//organelle inner membrane	NA	GO:0044763//single-organism cellular process;GO:0006812//cation transport	K15113//solute carrier family 25 (mitochondrial iron transporter), member 28/37	gi|15222270|ref|NP_172184.1|//mitochondrial substrate carrier family protein [Arabidopsis thaliana]
AT1G22670	1288	0.0833333333333333	0.0833333333333333	-1.60171325190746e-16	0.102410222332973	*	NA	GO:0016787//hydrolase activity;GO:0046914//transition metal ion binding	NA	K15692//E3 ubiquitin-protein ligase RNF13 [EC:2.3.2.27]	gi|15219930|ref|NP_173681.1|//Protease-associated (PA) RING/U-box zinc finger family protein [Arabidopsis thaliana]
AT4G27260	2357	189.503333333333	67.1933333333333	-1.4958332188859	0.89919566962926	Down	NA	GO:0016881//acid-amino acid ligase activity	GO:0014070//response to organic cyclic compound;GO:0009700//indole phytoalexin biosynthetic process;GO:0009725//response to hormone;GO:0051173//positive regulation of nitrogen compound metabolic process;GO:0048878//chemical homeostasis	K14487//auxin responsive GH3 gene family	gi|15237038|ref|NP_194456.1|//indole-3-acetic acid-amido synthetase GH3.5 [Arabidopsis thaliana]
AT5G61930	2059	1.71333333333333	2.97333333333333	0.795275350726427	0.509669961513968	*	NA	GO:0003676//nucleic acid binding	NA	K00700//1,4-alpha-glucan branching enzyme [EC:2.4.1.18]	gi|79544352|ref|NP_568945.2|//accumulation of photosystem one 3 [Arabidopsis thaliana]
AT1G69860	1668	0.01	0.0266666666666667	1.41503749927884	0.11835146883739	*	GO:0016020//membrane	NA	GO:0015851//nucleobase transport;GO:0015833//peptide transport	K14638//solute carrier family 15 (peptide/histidine transporter), member 3/4	gi|15222484|ref|NP_177144.1|//putative peptide/nitrate transporter [Arabidopsis thaliana]
AT1G10120	2262	4.54	3.97333333333333	-0.19234246754991	0.276338012570258	*	GO:0043231//intracellular membrane-bounded organelle	GO:0005515//protein binding;GO:0001071//nucleic acid binding transcription factor activity	GO:0006351//transcription, DNA-templated	K16189//phytochrome-interacting factor 4;K11253//histone H3;K12126//phytochrome-interacting factor 3	gi|79340401|ref|NP_172483.4|//transcription factor bHLH74 [Arabidopsis thaliana]
AT1G43650	1385	5.75333333333333	5.88666666666667	0.0330528784695111	0.140003322535094	*	NA	NA	NA	K07874//Ras-related protein Rab-1A;K01623//fructose-bisphosphate aldolase, class I [EC:4.1.2.13]	gi|30693682|ref|NP_175030.2|//nodulin MtN21 /EamA-like transporter protein [Arabidopsis thaliana]
AT2G38390	1387	3.45	1.14333333333333	-1.59335028621388	0.683570063958801	*	GO:0005618//cell wall	GO:0016209//antioxidant activity;GO:0043169//cation binding;GO:0003824//catalytic activity;GO:0046906//tetrapyrrole binding	GO:0006970//response to osmotic stress;GO:0010038//response to metal ion;GO:0044710//single-organism metabolic process	K00430//peroxidase [EC:1.11.1.7]	gi|15224497|ref|NP_181373.1|//peroxidase 23 [Arabidopsis thaliana]
AT5G08760	471	1.91	1.37	-0.479396745075222	0.324881634687266	*	NA	NA	NA	NA	gi|145334335|ref|NP_001078549.1|//uncharacterized protein [Arabidopsis thaliana]
AT1G09960	2217	6.52	7.93666666666667	0.2836612503181	0.421657391256195	*	GO:0043231//intracellular membrane-bounded organelle;GO:0016021//integral component of membrane	GO:0015154//disaccharide transmembrane transporter activity;GO:0005351//sugar:proton symporter activity	GO:0044763//single-organism cellular process;GO:0015766//disaccharide transport	K15378//solute carrier family 45, member 1/2/4	gi|15218362|ref|NP_172467.1|//sucrose transporter 4 [Arabidopsis thaliana]
AT3G26470	1620	4.52333333333333	2.41333333333333	-0.906359118335649	0.619998892488302	*	GO:0043231//intracellular membrane-bounded organelle	GO:0032550//purine ribonucleoside binding	GO:0014070//response to organic cyclic compound;GO:0009404//toxin metabolic process;GO:0006950//response to stress;GO:0030001//metal ion transport	K14552//NET1-associated nuclear protein 1 (U3 small nucleolar RNA-associated protein 17)	gi|18404952|ref|NP_566794.1|//RPW8 domain-containing powdery mildew resistance protein [Arabidopsis thaliana]
AT4G27370	3565	1.05666666666667	2.14	1.0180904569829	0.500546833900933	*	GO:0016020//membrane;GO:0016459//myosin complex;GO:0015629//actin cytoskeleton	GO:0003779//actin binding;GO:0005524//ATP binding;GO:0003774//motor activity;GO:0017111//nucleoside-triphosphatase activity;GO:0032550//purine ribonucleoside binding	GO:0030048//actin filament-based movement;GO:0006928//movement of cell or subcellular component	K10357//myosin V	gi|334186958|ref|NP_194467.5|//myosin heavy chain-like protein [Arabidopsis thaliana]
AT2G25250	1334	49.2066666666667	26.4333333333333	-0.89649542424614	0.831623612149403	*	GO:0043231//intracellular membrane-bounded organelle	NA	NA	NA	gi|15224695|ref|NP_180097.1|//uncharacterized protein [Arabidopsis thaliana]
AT5G42110	575	21.04	11.02	-0.933010480721145	0.802945981116926	*	NA	NA	NA	NA	gi|240256388|ref|NP_199026.4|//uncharacterized protein [Arabidopsis thaliana]
AT5G23030	1572	0.146666666666667	0.01	-3.87446911791614	0.238232688207769	*	NA	NA	GO:0044767//single-organism developmental process	K17345//tetraspanin-5	gi|15237197|ref|NP_197694.1|//tetraspanin12 [Arabidopsis thaliana]
AT3G28370	1252	1.45333333333333	2.95333333333333	1.02297856377809	0.568458066838331	*	GO:0031224//intrinsic component of membrane;GO:0044424//intracellular part	GO:0015405//P-P-bond-hydrolysis-driven transmembrane transporter activity;GO:0017111//nucleoside-triphosphatase activity;GO:0032550//purine ribonucleoside binding	GO:0044763//single-organism cellular process;GO:0009154//purine ribonucleotide catabolic process;GO:0051234//establishment of localization	K05658//ATP-binding cassette, subfamily B (MDR/TAP), member 1 [EC:3.6.3.44]	gi|15232977|ref|NP_189479.1|//ABC transporter B family member 17 [Arabidopsis thaliana];gi|674947290|emb|CDX86443.1|//BnaA06g31600D [Brassica napus];gi|42565264|ref|NP_189478.2|//uncharacterized protein [Arabidopsis thaliana]
AT3G29580	921	0.08	0.01	-3	0.172993327242019	*	GO:0043231//intracellular membrane-bounded organelle	NA	GO:0007127//meiosis I;GO:0007059//chromosome segregation;GO:0051276//chromosome organization	K03260//translation initiation factor 4G;K11838//ubiquitin carboxyl-terminal hydrolase 7 [EC:3.4.19.12]	gi|15230012|ref|NP_189599.1|//phospholipase-like protein (PEARLI 4) with TRAF-like domain [Arabidopsis thaliana]
AT3G51100	1166	13.5366666666667	16.9766666666667	0.326680689973208	0.554413434116898	*	GO:0043231//intracellular membrane-bounded organelle	NA	NA	K09755//ferulate-5-hydroxylase [EC:1.14.-.-]	gi|42572627|ref|NP_974409.1|//uncharacterized protein [Arabidopsis thaliana];gi|110735879|dbj|BAE99915.1|//hypothetical protein [Arabidopsis thaliana];gi|186510905|ref|NP_001118816.1|//uncharacterized protein [Arabidopsis thaliana]
AT4G21470	1445	10.45	25.1933333333333	1.26953907557056	0.855331284436692	Up	GO:0009536//plastid	GO:0016301//kinase activity;GO:0016791//phosphatase activity;GO:0070566//adenylyltransferase activity	GO:0009247//glycolipid biosynthetic process;GO:0009267//cellular response to starvation;GO:0006771//riboflavin metabolic process;GO:0006351//transcription, DNA-templated	K00861//riboflavin kinase [EC:2.7.1.26]	gi|42567011|ref|NP_193878.2|//bifunctional riboflavin kinase/FMN hydrolase [Arabidopsis thaliana]
AT5G20250	2792	401.623333333333	170.17	-1.23886636823986	0.887982113686076	Down	GO:0005911//cell-cell junction;GO:0009536//plastid	NA	GO:0009746//response to hexose;GO:0006950//response to stress;GO:0034285//response to disaccharide;GO:0009628//response to abiotic stimulus	K06617//raffinose synthase [EC:2.4.1.82]	gi|334187792|ref|NP_001190347.1|//putative galactinol--sucrose galactosyltransferase 6 [Arabidopsis thaliana]
AT4G05220	797	6.46666666666667	4.52666666666667	-0.514573172829758	0.544535814159537	*	GO:0016020//membrane	NA	NA	NA	gi|15234663|ref|NP_192431.1|//late embryogenesis abundant hydroxyproline-rich glycoprotein [Arabidopsis thaliana]
AT2G33520	630	0.01	0.01	0	0.102410222332973	*	NA	NA	NA	NA	gi|15226123|ref|NP_180910.1|//uncharacterized protein [Arabidopsis thaliana]
AT1G53625	660	1.56666666666667	0.52	-1.59111472770275	0.519533737575103	*	NA	NA	NA	NA	gi|30695545|ref|NP_849804.1|//uncharacterized protein [Arabidopsis thaliana]
AT1G33330	1099	7.21333333333333	9.93	0.461127624422715	0.582364260597503	*	GO:0009536//plastid	GO:0008079//translation termination factor activity	GO:0006412//translation;GO:0006779//porphyrin-containing compound biosynthetic process	K02835//peptide chain release factor 1;K02836//peptide chain release factor 2	gi|30692851|ref|NP_174601.2|//Class I peptide chain release factor [Arabidopsis thaliana]
AT1G63360	3345	0.1	3.66	5.19377174339668	0.829747764210759	Up	NA	GO:0032550//purine ribonucleoside binding	GO:0006950//response to stress	K13459//disease resistance protein RPS2	gi|15221747|ref|NP_176525.1|//CC-NBS-LRR class disease resistance protein [Arabidopsis thaliana]
AT3G26840	2306	4.22333333333333	2.77333333333333	-0.606761090999717	0.514148461943129	*	NA	GO:0016746//transferase activity, transferring acyl groups	NA	K12828//splicing factor 3B subunit 1	gi|18405112|ref|NP_566801.1|//phytyl ester synthesis and diacylglycerol acyltransferase activity protein [Arabidopsis thaliana]
AT3G29010	1258	2.12666666666667	1.5	-0.503631422547833	0.350361325691503	*	GO:0044424//intracellular part	NA	GO:0036211//protein modification process	NA	gi|186510553|ref|NP_189543.2|//biotin/lipoate A/B protein ligase family protein [Arabidopsis thaliana]
AT3G10450	1603	0.586666666666667	4.80333333333333	3.03342300153745	0.816146136168563	Up	GO:0005576//extracellular region	GO:0004180//carboxypeptidase activity;GO:0004185//serine-type carboxypeptidase activity;GO:0016747//transferase activity, transferring acyl groups other than amino-acyl groups	GO:0051603//proteolysis involved in cellular protein catabolic process;GO:0019538//protein metabolic process;GO:0019748//secondary metabolic process	K16296//serine carboxypeptidase-like clade I [EC:3.4.16.-]	gi|15228300|ref|NP_187656.1|//serine carboxypeptidase-like 7 [Arabidopsis thaliana]
AT4G34800	729	12.3866666666667	4.40666666666667	-1.49102832487496	0.832218899687128	Down	GO:0043231//intracellular membrane-bounded organelle	NA	GO:0009725//response to hormone	K14488//SAUR family protein	gi|15236199|ref|NP_195206.1|//SAUR-like auxin-responsive protein [Arabidopsis thaliana]
AT4G28340	1122	0.0366666666666667	0.12	1.71049338280501	0.164631613921422	*	NA	NA	NA	NA	gi|15235274|ref|NP_194563.1|//uncharacterized protein [Arabidopsis thaliana]
AT1G63430	2709	23.9666666666667	28.8333333333333	0.266708362084789	0.541102527895451	*	GO:0031224//intrinsic component of membrane;GO:0016021//integral component of membrane;GO:0005886//plasma membrane	GO:0004674//protein serine/threonine kinase activity;GO:0005524//ATP binding;GO:0004672//protein kinase activity;GO:0032550//purine ribonucleoside binding	GO:0007169//transmembrane receptor protein tyrosine kinase signaling pathway;GO:0006464//cellular protein modification process;GO:0000097//sulfur amino acid biosynthetic process;GO:0006468//protein phosphorylation;GO:0008380//RNA splicing;GO:0007167//enzyme linked receptor protein signaling pathway	K13418//somatic embryogenesis receptor kinase 1 [EC:2.7.10.1 2.7.11.1]	gi|30696848|ref|NP_176532.2|//putative LRR receptor-like serine/threonine-protein kinase [Arabidopsis thaliana];gi|334183606|ref|NP_001185301.1|//putative LRR receptor-like serine/threonine-protein kinase [Arabidopsis thaliana]
AT3G14510	1424	0.01	0.01	0	0.102410222332973	*	GO:0009536//plastid	GO:0004659//prenyltransferase activity	GO:0006720//isoprenoid metabolic process;GO:0006743//ubiquinone metabolic process	K13789//geranylgeranyl diphosphate synthase, type II [EC:2.5.1.1 2.5.1.10 2.5.1.29]	gi|674893735|emb|CDY39121.1|//BnaA01g29350D [Brassica napus]
AT1G08460	1772	10.7666666666667	16.9933333333333	0.658397208440914	0.729241077608882	*	GO:0043231//intracellular membrane-bounded organelle	GO:0003824//catalytic activity	GO:0006476//protein deacetylation	K11407//histone deacetylase 6 [EC:3.5.1.98]	gi|18390898|ref|NP_563817.1|//histone deacetylase 8 [Arabidopsis thaliana];gi|6664310|gb|AAF22892.1|AC006932_9//T27G7.14 [Arabidopsis thaliana]
AT1G69770	3066	4.89333333333333	10.9166666666667	1.15764293846896	0.793656726749176	*	GO:0043231//intracellular membrane-bounded organelle	GO:0008757//S-adenosylmethionine-dependent methyltransferase activity;GO:0003676//nucleic acid binding	GO:0032776//DNA methylation on cytosine;GO:0006342//chromatin silencing;GO:0006260//DNA replication;GO:0006468//protein phosphorylation;GO:0034968//histone lysine methylation;GO:0009908//flower development;GO:0007049//cell cycle;GO:0009793//embryo development ending in seed dormancy	K00558//DNA (cytosine-5)-methyltransferase 1 [EC:2.1.1.37]	gi|15222449|ref|NP_177135.1|//DNA (cytosine-5)-methyltransferase CMT3 [Arabidopsis thaliana]
AT1G80720	1114	2.27	6.14666666666667	1.43711195241727	0.757856411108342	*	GO:0044429//mitochondrial part	NA	NA	K15414//complement component 1 Q subcomponent-binding protein, mitochondrial	gi|21618310|gb|AAM67360.1|//unknown [Arabidopsis thaliana]
AT1G78710	2395	0.01	0.01	0	0.102410222332973	*	GO:0005634//nucleus;GO:0005794//Golgi apparatus;GO:0005576//extracellular region	GO:0016413//O-acetyltransferase activity;GO:0003700//transcription factor activity, sequence-specific DNA binding	GO:0071554//cell wall organization or biogenesis;GO:0006355//regulation of transcription, DNA-templated;GO:0009742//brassinosteroid mediated signaling pathway	K04427//mitogen-activated protein kinase kinase kinase 7 [EC:2.7.11.25];K14503//brassinosteroid resistant 1/2	gi|238479111|ref|NP_001154476.1|//trichome birefringence-like 42 [Arabidopsis thaliana];gi|18412073|ref|NP_565187.1|//BES1/BZR1 homolog 4 [Arabidopsis thaliana];gi|15219157|ref|NP_177992.1|//trichome birefringence-like 42 [Arabidopsis thaliana]
AT3G28930	912	11.8133333333333	14.1966666666667	0.265136125995319	0.479538721377745	*	GO:0016020//membrane;GO:0009536//plastid	NA	GO:0006605//protein targeting;GO:0009683//indoleacetic acid metabolic process;GO:0010243//response to organonitrogen compound;GO:0042743//hydrogen peroxide metabolic process;GO:0006091//generation of precursor metabolites and energy;GO:0009627//systemic acquired resistance;GO:0009696//salicylic acid metabolic process;GO:0009626//plant-type hypersensitive response;GO:0006568//tryptophan metabolic …	NA	gi|15228532|ref|NP_189535.1|//avrRpt2-induced protein AIG2 [Arabidopsis thaliana]
AT4G03820	1706	34.6566666666667	18.5866666666667	-0.898864839981453	0.82072846581942	*	GO:0043231//intracellular membrane-bounded organelle;GO:0016020//membrane	NA	GO:0050794//regulation of cellular process;GO:0040007//growth	NA	gi|42572821|ref|NP_974507.1|//uncharacterized protein [Arabidopsis thaliana];gi|30679575|ref|NP_192291.2|//uncharacterized protein [Arabidopsis thaliana]
AT3G52950	2292	9.59666666666667	9.02333333333333	-0.0888729013484707	0.229400282415483	*	NA	NA	NA	K13436//pto-interacting protein 1 [EC:2.7.11.1]	gi|42565877|ref|NP_190863.3|//CBS / octicosapeptide/Phox/Bemp1 domain-containing protein [Arabidopsis thaliana]
AT2G26330	3985	2.58666666666667	12.2633333333333	2.24518511878585	0.870483428856217	Up	GO:0031224//intrinsic component of membrane;GO:0009536//plastid	GO:0004672//protein kinase activity;GO:0016628//oxidoreductase activity, acting on the CH-CH group of donors, NAD or NADP as acceptor;GO:0032550//purine ribonucleoside binding	GO:0050794//regulation of cellular process;GO:0006833//water transport;GO:0003006//developmental process involved in reproduction;GO:0009943//adaxial/abaxial axis specification;GO:0016049//cell growth;GO:0022603//regulation of anatomical structure morphogenesis;GO:0009718//anthocyanin-containing compound biosynthetic process;GO:0009887//organ morphogenesis;GO:0007155//cell adhesion;GO:0006464//ce…	K00924;K04733//interleukin-1 receptor-associated kinase 4 [EC:2.7.11.1]	gi|15225286|ref|NP_180201.1|//LRR receptor-like serine/threonine-protein kinase ERECTA [Arabidopsis thaliana]
AT1G08610	2143	0.933333333333333	3.88333333333333	2.05683122259668	0.740953013816208	*	NA	NA	NA	K17964//leucine-rich PPR motif-containing protein, mitochondrial	gi|15223266|ref|NP_172337.1|//pentatricopeptide repeat-containing protein [Arabidopsis thaliana]
AT5G08070	1328	0.01	0.0333333333333333	1.73696559416621	0.119548965860952	*	GO:0043231//intracellular membrane-bounded organelle	NA	GO:0040034//regulation of development, heterochronic;GO:0009887//organ morphogenesis;GO:0006351//transcription, DNA-templated;GO:0048869//cellular developmental process	NA	gi|15241512|ref|NP_196424.1|//transcription factor TCP17 [Arabidopsis thaliana]
AT1G17540	2819	0.01	0.0166666666666667	0.736965594166206	0.111817149818645	*	GO:0043231//intracellular membrane-bounded organelle	GO:0004672//protein kinase activity;GO:0032550//purine ribonucleoside binding	GO:0006464//cellular protein modification process;GO:0006796//phosphate-containing compound metabolic process;GO:0009607//response to biotic stimulus	K17609//nucleoredoxin [EC:1.8.1.8]	gi|79346254|ref|NP_173197.2|//protein kinase protein with adenine nucleotide alpha hydrolases-like domain [Arabidopsis thaliana]
AT2G39280	2992	10.93	13.76	0.332187069030193	0.533460697178614	*	GO:0043231//intracellular membrane-bounded organelle;GO:0005634//nucleus;GO:0044444//cytoplasmic part	NA	NA	K19951//TBC1 domain family member 9	gi|186506576|ref|NP_181460.3|//RabGAP/TBC domain-containing protein [Arabidopsis thaliana];gi|334184818|ref|NP_001189710.1|//RabGAP/TBC domain-containing protein [Arabidopsis thaliana]
AT1G27380	774	7.96666666666667	7.97666666666667	0.00180977867038811	0.104888279757455	*	GO:0016020//membrane;GO:0043231//intracellular membrane-bounded organelle	NA	GO:0045491//xylan metabolic process;GO:0000904//cell morphogenesis involved in differentiation	NA	gi|9802545|gb|AAF99747.1|AC004557_26//F17L21.16 [Arabidopsis thaliana];gi|18072917|emb|CAC83627.1|//Rop-interacting protein [Arabidopsis thaliana]
AT1G58643	1707	0.01	0.01	0	0.102410222332973	*	GO:0043231//intracellular membrane-bounded organelle	GO:0016301//kinase activity;GO:0032550//purine ribonucleoside binding	NA	K10572//inositol-pentakisphosphate 2-kinase [EC:2.7.1.158]	gi|18406322|ref|NP_564736.1|//Inositol-pentakisphosphate 2-kinase-like protein [Arabidopsis thaliana]
AT5G08450	3156	21.6733333333333	24.2666666666667	0.163054894395703	0.392744413987873	*	GO:0043231//intracellular membrane-bounded organelle	NA	GO:0070646//protein modification by small protein removal;GO:0009653//anatomical structure morphogenesis;GO:0007127//meiosis I;GO:0007059//chromosome segregation;GO:0010212//response to ionizing radiation;GO:0045491//xylan metabolic process;GO:0000723//telomere maintenance	K04460//serine/threonine-protein phosphatase 5 [EC:3.1.3.16]	gi|22326663|ref|NP_196462.2|//histone-deactylase complex 1 [Arabidopsis thaliana]
AT5G14030	1132	130.373333333333	82.8066666666667	-0.654829982555326	0.798716670819836	*	GO:0031224//intrinsic component of membrane;GO:0043231//intracellular membrane-bounded organelle;GO:0031090//organelle membrane;GO:0005911//cell-cell junction	NA	GO:0009814//defense response, incompatible interaction;GO:0033554//cellular response to stress	K13250//translocon-associated protein subunit beta	gi|9757784|dbj|BAB08282.1|//unnamed protein product [Arabidopsis thaliana];gi|18417271|ref|NP_568293.1|//translocon-associated protein subunit beta [Arabidopsis thaliana]
AT1G48953	650	0.01	0.01	0	0.102410222332973	*	GO:0009536//plastid	NA	NA	NA	gi|186489637|ref|NP_001117454.1|//uncharacterized protein [Arabidopsis thaliana]
AT2G47730	1739	208.766666666667	99.8466666666666	-1.06410520832138	0.872954564332586	Down	GO:0005634//nucleus;GO:0031090//organelle membrane;GO:0009526//plastid envelope;GO:0009579//thylakoid;GO:0005774//vacuolar membrane;GO:0009532//plastid stroma;GO:0009941//chloroplast envelope;GO:0010319//stromule;GO:0009570//chloroplast stroma	GO:0016765//transferase activity, transferring alkyl or aryl (other than methyl) groups;GO:0004364//glutathione transferase activity;GO:0072341//modified amino acid binding;GO:0043295//glutathione binding	GO:0009404//toxin metabolic process;GO:0006970//response to osmotic stress;GO:0009409//response to cold;GO:0042742//defense response to bacterium;GO:0006749//glutathione metabolic process;GO:0009407//toxin catabolic process;GO:0080167//response to karrikin;GO:0006952//defense response;GO:0009651//response to salt stress	K00799//glutathione S-transferase [EC:2.5.1.18]	gi|30690772|ref|NP_850479.1|//glutathione S-transferase phi 8 [Arabidopsis thaliana]
AT5G66080	1788	31.27	4.62	-2.75881446250898	0.922640307888252	Down	GO:0016020//membrane;GO:0043234//protein complex;GO:0009536//plastid	GO:0043169//cation binding;GO:0004721//phosphoprotein phosphatase activity	GO:0006464//cellular protein modification process	K01102//pyruvate dehydrogenase phosphatase [EC:3.1.3.43]	gi|15239244|ref|NP_201409.1|//putative protein phosphatase 2C 79 [Arabidopsis thaliana]
AT2G02310	1250	0.0333333333333333	0.01	-1.73696559416621	0.119548965860952	*	GO:0043231//intracellular membrane-bounded organelle	GO:0005488//binding	GO:0003006//developmental process involved in reproduction;GO:0006952//defense response	K17600//vacuolar protein sorting-associated protein 54	gi|15226931|ref|NP_178337.1|//putative F-box protein PP2-B6 [Arabidopsis thaliana]
AT3G50670	2141	27.07	33.7033333333333	0.316196396603584	0.597585624498159	*	GO:0043231//intracellular membrane-bounded organelle;GO:0005685//U1 snRNP;GO:0071004//U2-type prespliceosome;GO:0071011//precatalytic spliceosome;GO:0000243//commitment complex	GO:0097159//organic cyclic compound binding;GO:0003729//mRNA binding;GO:0030619//U1 snRNA binding;GO:0000166//nucleotide binding;GO:0036094//small molecule binding	GO:0016246//RNA interference;GO:0006464//cellular protein modification process;GO:0000398//mRNA splicing, via spliceosome;GO:0000377//RNA splicing, via transesterification reactions with bulged adenosine as nucleophile;GO:0035195//gene silencing by miRNA;GO:0006351//transcription, DNA-templated	K11093//U1 small nuclear ribonucleoprotein 70kDa	gi|30693345|ref|NP_850676.1|//U1 small nuclear ribonucleoprotein-70K [Arabidopsis thaliana];gi|15229825|ref|NP_190636.1|//U1 small nuclear ribonucleoprotein-70K [Arabidopsis thaliana]
AT4G11020	773	17.4333333333333	0.706666666666667	-4.6246747765711	0.948209984217958	Down	GO:0005634//nucleus	NA	NA	NA	gi|15237021|ref|NP_192840.1|//uncharacterized protein [Arabidopsis thaliana]
AT1G51440	1956	0.01	0.283333333333333	4.82442843541655	0.329477808234349	*	GO:0009536//plastid	GO:0004620//phospholipase activity	GO:0044238//primary metabolic process	K16818//phospholipase A1 [EC:3.1.1.32]	gi|18403524|ref|NP_564590.1|//DAD1-like lipase 2 [Arabidopsis thaliana]
AT2G07719	1520	0.27	0.17	-0.667424660913129	0.169670792147742	*	GO:0043231//intracellular membrane-bounded organelle	NA	NA	NA	gi|13449339|ref|NP_085521.1|//hypothetical protein ArthMp054 [Arabidopsis thaliana]
AT1G18871	177	0.01	0.26	4.70043971814109	0.317862779300606	*	NA	NA	NA	NA	gi|186478630|ref|NP_001117309.1|//uncharacterized protein [Arabidopsis thaliana]
AT1G21610	2723	8.26	11.2166666666667	0.441430317357078	0.587258077913448	*	GO:0043231//intracellular membrane-bounded organelle;GO:0005634//nucleus	NA	GO:0009611//response to wounding;GO:0006950//response to stress;GO:0009062//fatty acid catabolic process;GO:0006625//protein targeting to peroxisome	K17492//ubinuclein	gi|22329715|ref|NP_173580.2|//wound-responsive family protein [Arabidopsis thaliana];gi|42571579|ref|NP_973880.1|//wound-responsive family protein [Arabidopsis thaliana];gi|334182744|ref|NP_001185055.1|//wound-responsive family protein [Arabidopsis thaliana]
AT5G05340	1304	0.73	0.886666666666667	0.280495375900016	0.184947531633303	*	NA	GO:0016209//antioxidant activity;GO:0043169//cation binding;GO:0046906//tetrapyrrole binding;GO:0003824//catalytic activity	GO:0006950//response to stress;GO:0044710//single-organism metabolic process	K00430//peroxidase [EC:1.11.1.7]	gi|15239075|ref|NP_196153.1|//peroxidase 52 [Arabidopsis thaliana]
AT5G45440	1559	1.63	1.01333333333333	-0.685763141508648	0.367963839743057	*	NA	GO:0032550//purine ribonucleoside binding	NA	K13457//disease resistance protein RPM1	gi|15242409|ref|NP_199357.1|//P-loop containing nucleoside triphosphate hydrolases superfamily protein [Arabidopsis thaliana]
AT4G05110	1794	0.33	1.12666666666667	1.77152281620257	0.466117063986488	*	GO:0031224//intrinsic component of membrane	GO:0015932//nucleobase-containing compound transmembrane transporter activity	GO:0015858//nucleoside transport	K15014//solute carrier family 29 (equilibrative nucleoside transporter), member 1/2/3	gi|22328363|ref|NP_192420.2|//equilibrative nucleoside transporter 6 [Arabidopsis thaliana]
AT1G79710	1832	6.68666666666667	4.49	-0.574571755149877	0.579117866932469	*	GO:0043231//intracellular membrane-bounded organelle;GO:0005634//nucleus;GO:0016021//integral component of membrane	GO:0005215//transporter activity	GO:0006810//transport;GO:0051234//establishment of localization	NA	gi|15219976|ref|NP_178089.1|//probable folate-biopterin transporter 3 [Arabidopsis thaliana]
AT5G25380	1689	0.503333333333333	1.62333333333333	1.68937322275726	0.535578813301215	*	GO:0043231//intracellular membrane-bounded organelle	GO:0019887//protein kinase regulator activity;GO:0019900//kinase binding	GO:0001558//regulation of cell growth;GO:0035966//response to topologically incorrect protein;GO:0048731//system development;GO:0006511//ubiquitin-dependent protein catabolic process;GO:0048582//positive regulation of post-embryonic development;GO:0006261//DNA-dependent DNA replication;GO:0000086//G2/M transition of mitotic cell cycle;GO:0051726//regulation of cell cycle;GO:0000904//cell morphoge…	K06627//cyclin A	gi|4063736|gb|AAC98445.1|//cyclin 3a [Arabidopsis thaliana];gi|22327058|ref|NP_197920.2|//cyclin a2;1 [Arabidopsis thaliana]
AT5G15050	1823	8.10666666666667	5.88	-0.463292667886065	0.553568956447102	*	NA	GO:0035252//UDP-xylosyltransferase activity	GO:0044723//single-organism carbohydrate metabolic process;GO:0000226//microtubule cytoskeleton organization	K00771//protein xylosyltransferase [EC:2.4.2.26]	gi|15242199|ref|NP_197009.1|//core-2/I-branching beta-1,6-N-acetylglucosaminyltransferase family protein [Arabidopsis thaliana]
AT5G38000	1382	10.82	25.1333333333333	1.21590152360806	0.851309632582994	Up	GO:0044424//intracellular part;GO:0009506//plasmodesma;GO:0005911//cell-cell junction;GO:0005737//cytoplasm	GO:0046914//transition metal ion binding;GO:0003824//catalytic activity;GO:0036094//small molecule binding	GO:0006979//response to oxidative stress;GO:0046942//carboxylic acid transport;GO:0006950//response to stress;GO:0006812//cation transport;GO:0044710//single-organism metabolic process	K08070//2-alkenal reductase [EC:1.3.1.74]	gi|15240812|ref|NP_198616.1|//zinc-binding dehydrogenase family protein [Arabidopsis thaliana]
AT1G80840	1325	6.71333333333333	1.77	-1.92327991720263	0.806268516211202	Down	GO:0043231//intracellular membrane-bounded organelle	GO:0003677//DNA binding;GO:0001071//nucleic acid binding transcription factor activity	GO:0006605//protein targeting;GO:0014070//response to organic cyclic compound;GO:0050688//regulation of defense response to virus;GO:0010243//response to organonitrogen compound;GO:0042743//hydrogen peroxide metabolic process;GO:0009581//detection of external stimulus;GO:0009627//systemic acquired resistance;GO:0006351//transcription, DNA-templated;GO:0009696//salicylic acid metabolic process;GO:…	K18835//WRKY transcription factor 2	gi|15220859|ref|NP_178199.1|//putative WRKY transcription factor 40 [Arabidopsis thaliana]
AT3G50370	7331	27.11	23.48	-0.207392704727659	0.467487609712878	*	GO:0044424//intracellular part	NA	NA	NA	gi|240255576|ref|NP_190606.6|//uncharacterized protein [Arabidopsis thaliana]
ATMG00440	459	0.0466666666666667	0.0866666666666667	0.893084796083488	0.130471799983387	*	NA	NA	NA	NA	gi|13449323|ref|NP_085505.1|//hypothetical protein ArthMp037 [Arabidopsis thaliana]
AT4G23640	2965	34.1433333333333	34.98	0.0349263770943501	0.173214829581637	*	GO:0031090//organelle membrane	GO:0046873//metal ion transmembrane transporter activity	GO:0006006//glucose metabolic process;GO:0009826//unidimensional cell growth;GO:0006464//cellular protein modification process;GO:0034220//ion transmembrane transport;GO:0030001//metal ion transport	K03549//KUP system potassium uptake protein	gi|30686261|ref|NP_194095.2|//potassium transporter [Arabidopsis thaliana]
AT4G29940	2897	4.97666666666667	4.90666666666667	-0.0204364940775282	0.125183431624997	*	GO:0043231//intracellular membrane-bounded organelle;GO:0005634//nucleus	GO:0003677//DNA binding;GO:0005515//protein binding;GO:0046914//transition metal ion binding;GO:0043565//sequence-specific DNA binding;GO:0008270//zinc ion binding;GO:0003700//transcription factor activity, sequence-specific DNA binding;GO:0001071//nucleic acid binding transcription factor activity	GO:0009733//response to auxin;GO:0009725//response to hormone;GO:0006351//transcription, DNA-templated;GO:0045893//positive regulation of transcription, DNA-templated	K19719//collagen, type II, alpha;K18998//RNA polymerase II C-terminal domain phosphatase-like 1/2 [EC:3.1.3.16];K11657//remodeling and spacing factor 1;K12599//antiviral helicase SKI2 [EC:3.6.4.-]	gi|15233766|ref|NP_194723.1|//Pathogenesis-related homeodomain protein [Arabidopsis thaliana];gi|334187017|ref|NP_001190867.1|//Pathogenesis-related homeodomain protein [Arabidopsis thaliana]
AT3G09550	2238	0.373333333333333	1.68	2.16992500144231	0.581139075781488	*	GO:0005634//nucleus;GO:0016021//integral component of membrane	NA	GO:0009664//plant-type cell wall organization;GO:0000904//cell morphogenesis involved in differentiation	K19626//inversin;K15502//serine/threonine-protein phosphatase 6 regulatory ankyrin repeat subunit A;K06694//26S proteasome non-ATPase regulatory subunit 10	gi|240255309|ref|NP_187566.4|//ankyrin repeat-containing protein [Arabidopsis thaliana]
AT3G07568	528	40.2433333333333	47.89	0.250974627838491	0.545186477282166	*	GO:0043231//intracellular membrane-bounded organelle;GO:0031224//intrinsic component of membrane	NA	GO:0043094//cellular metabolic compound salvage	NA	gi|6466940|gb|AAF13075.1|AC009176_2//unknown protein [Arabidopsis thaliana]
AT2G39140	1455	3.65666666666667	11.02	1.59152319888912	0.833997840352189	Up	GO:0009536//plastid	GO:0016866//intramolecular transferase activity;GO:0003676//nucleic acid binding	GO:0000470//maturation of LSU-rRNA;GO:0006412//translation;GO:0009451//RNA modification;GO:0030490//maturation of SSU-rRNA	K06182//23S rRNA pseudouridine2604 synthase [EC:5.4.99.21];K01718//pseudouridylate synthase [EC:4.2.1.70]	gi|30687794|ref|NP_181447.2|//protein SUPPRESSOR OF VARIEGATION 1 [Arabidopsis thaliana]
AT2G40900	1782	31.83	61.9566666666667	0.960872370742552	0.844629952653875	*	NA	NA	NA	K01623//fructose-bisphosphate aldolase, class I [EC:4.1.2.13]	gi|30688451|ref|NP_181622.2|//nodulin MtN21-like transporter family protein [Arabidopsis thaliana]
AT3G48670	2431	4.05666666666667	6.31333333333333	0.638107162754657	0.598672370351912	*	GO:0044424//intracellular part;GO:0005655//nucleolar ribonuclease P complex;GO:0005737//cytoplasm	GO:0004526//ribonuclease P activity	GO:0006305//DNA alkylation;GO:0006342//chromatin silencing;GO:0016458//gene silencing;GO:0031047//gene silencing by RNA;GO:0006306//DNA methylation;GO:0046686//response to cadmium ion;GO:0090502//RNA phosphodiester bond hydrolysis, endonucleolytic;GO:0010038//response to metal ion	K11547//kinetochore protein NDC80;K06669//structural maintenance of chromosome 3 (chondroitin sulfate proteoglycan 6);K10357//myosin V;K06636//structural maintenance of chromosome 1;K10406//kinesin family member C2/C3	gi|22331699|ref|NP_190436.2|//XH/XS domain-containing protein [Arabidopsis thaliana]
AT5G05950	1255	12.2266666666667	11.6866666666667	-0.0651676428355161	0.21157626602431	*	NA	NA	GO:0003006//developmental process involved in reproduction;GO:0046474//glycerophospholipid biosynthetic process	NA	gi|15239293|ref|NP_196214.1|//protein maternal effect embryo arrest 60 [Arabidopsis thaliana]
AT3G11270	1507	9.81333333333333	13.3666666666667	0.44582456528527	0.612869285931833	*	GO:0043231//intracellular membrane-bounded organelle;GO:0005838//proteasome regulatory particle;GO:0044444//cytoplasmic part	NA	GO:0001558//regulation of cell growth;GO:0043248//proteasome assembly;GO:0009404//toxin metabolic process;GO:0035966//response to topologically incorrect protein;GO:0009887//organ morphogenesis;GO:0048827//phyllome development;GO:0006511//ubiquitin-dependent protein catabolic process;GO:0006261//DNA-dependent DNA replication;GO:0009062//fatty acid catabolic process;GO:0051726//regulation of cell …	K03038//26S proteasome regulatory subunit N8	gi|15229710|ref|NP_187736.1|//protein MATERNAL EFFECT EMBRYO ARREST 34 [Arabidopsis thaliana];gi|334185250|ref|NP_001189859.1|//protein MATERNAL EFFECT EMBRYO ARREST 34 [Arabidopsis thaliana]
AT4G32470	945	166.153333333333	190.256666666667	0.195431770837151	0.508645513193233	*	GO:0005746//mitochondrial respiratory chain	GO:0015078//hydrogen ion transmembrane transporter activity	GO:0043248//proteasome assembly;GO:0022904//respiratory electron transport chain;GO:0006007//glucose catabolic process;GO:0035966//response to topologically incorrect protein;GO:0019941//modification-dependent protein catabolic process;GO:0043094//cellular metabolic compound salvage;GO:0010038//response to metal ion	K00417//ubiquinol-cytochrome c reductase subunit 7	gi|15236811|ref|NP_194973.1|//Cytochrome bd ubiquinol oxidase [Arabidopsis thaliana]
AT5G63810	2728	115.96	46.8866666666667	-1.30637761681465	0.887089182379489	Down	GO:0009505//plant-type cell wall;GO:0005618//cell wall;GO:0005576//extracellular region;GO:0005773//vacuole	GO:0004565//beta-galactosidase activity;GO:0015925//galactosidase activity;GO:0043167//ion binding	GO:0080167//response to karrikin;GO:0044238//primary metabolic process;GO:0005975//carbohydrate metabolic process;GO:0009628//response to abiotic stimulus	K12309//beta-galactosidase [EC:3.2.1.23]	gi|15242897|ref|NP_201186.1|//beta-galactosidase 10 [Arabidopsis thaliana]
AT2G46440	2648	0.0633333333333333	0.196666666666667	1.63471553591826	0.199850485920758	*	GO:0016020//membrane	GO:0005216//ion channel activity;GO:0005515//protein binding;GO:0000166//nucleotide binding	GO:0044763//single-organism cellular process;GO:0051707//response to other organism;GO:0044765//single-organism transport	K05391//cyclic nucleotide gated channel, other eukaryote	gi|79577669|ref|NP_182167.2|//cyclic nucleotide-gated channel 11 [Arabidopsis thaliana]
AT2G17630	1518	14.1433333333333	12.82	-0.141725915950839	0.32621757067309	*	GO:0009532//plastid stroma;GO:0031976//plastid thylakoid	GO:0043168//anion binding;GO:0008483//transaminase activity	GO:0009814//defense response, incompatible interaction;GO:0033554//cellular response to stress;GO:0010038//response to metal ion;GO:0006563//L-serine metabolic process	K00831//phosphoserine aminotransferase [EC:2.6.1.52]	gi|15227876|ref|NP_179354.1|//pyridoxal phosphate-dependent transferases superfamily protein [Arabidopsis thaliana]
AT2G15470	1215	0.02	0.01	-1	0.112225544757316	*	NA	GO:0004553//hydrolase activity, hydrolyzing O-glycosyl compounds	GO:0044238//primary metabolic process	K01213//galacturan 1,4-alpha-galacturonidase [EC:3.2.1.67]	gi|22325697|ref|NP_179149.2|//polygalacturonase-like protein [Arabidopsis thaliana]
AT4G29330	1458	47.1966666666667	24.57	-0.941787113046226	0.836254395437052	*	GO:0005634//nucleus;GO:0005829//cytosol;GO:0016021//integral component of membrane;GO:0009536//plastid;GO:0005789//endoplasmic reticulum membrane;GO:0009507//chloroplast	GO:0005524//ATP binding;GO:0005200//structural constituent of cytoskeleton	GO:0009644//response to high light intensity;GO:0033554//cellular response to stress;GO:0000302//response to reactive oxygen species;GO:0048768//root hair cell tip growth;GO:0044267//cellular protein metabolic process;GO:0006508//proteolysis;GO:0010218//response to far red light;GO:0009735//response to cytokinin;GO:0009642//response to light intensity;GO:0010114//response to red light	K13989//Derlin-2/3	gi|22329014|ref|NP_194662.2|//derlin-1 [Arabidopsis thaliana]
AT5G24100	2397	8.03666666666667	0.77	-3.38366689418647	0.878415981393804	Down	GO:0031224//intrinsic component of membrane	GO:0004672//protein kinase activity;GO:0032550//purine ribonucleoside binding	GO:0006464//cellular protein modification process;GO:0007167//enzyme linked receptor protein signaling pathway	K04733//interleukin-1 receptor-associated kinase 4 [EC:2.7.11.1];K04730//interleukin-1 receptor-associated kinase 1 [EC:2.7.11.1]	gi|15237887|ref|NP_197798.1|//Leucine-rich repeat protein kinase family protein [Arabidopsis thaliana]
AT1G71300	2106	0.0633333333333333	0.19	1.58496250072116	0.199850485920758	*	GO:0016020//membrane;GO:0043231//intracellular membrane-bounded organelle;GO:0012505//endomembrane system	NA	GO:0000003//reproduction;GO:0000904//cell morphogenesis involved in differentiation	K20298//vacuolar protein sorting-associated protein 52	gi|334183829|ref|NP_177286.2|//Vps52 / Sac2 family protein [Arabidopsis thaliana];gi|75172681|sp|Q9FVV6.1|VP52B_ARATH//RecName: Full=Vacuolar protein sorting-associated protein 52 B; AltName: Full=ARE1-like protein P2
AT2G47790	1398	7.61	14.14	0.893813761305853	0.769582191211895	*	GO:0043231//intracellular membrane-bounded organelle;GO:0031461//cullin-RING ubiquitin ligase complex	NA	GO:0000377//RNA splicing, via transesterification reactions with bulged adenosine as nucleophile;GO:0009451//RNA modification	K14963//COMPASS component SWD3	gi|18407449|ref|NP_566111.1|//transducin/WD-40 repeat-containing protein [Arabidopsis thaliana]
AT5G48545	1687	33.8566666666667	19.6266666666667	-0.786624770067336	0.80057175291414	*	GO:0005634//nucleus;GO:0042579//microbody;GO:0005777//peroxisome	GO:0047627//adenylylsulfatase activity;GO:0016819//hydrolase activity, acting on acid anhydrides, in sulfonyl-containing anhydrides	GO:0006790//sulfur compound metabolic process;GO:0009150//purine ribonucleotide metabolic process;GO:0006163//purine nucleotide metabolic process	K02503//histidine triad (HIT) family protein	gi|42573622|ref|NP_974907.1|//protein histidine triad nucleotide-binding 3 [Arabidopsis thaliana]
AT1G49490	2747	1.02666666666667	1.8	0.81002905635593	0.41469391145444	*	NA	GO:0005198//structural molecule activity	GO:0000904//cell morphogenesis involved in differentiation	K02984//small subunit ribosomal protein S3Ae;K13420//LRR receptor-like serine/threonine-protein kinase FLS2 [EC:2.7.11.1]	gi|15222149|ref|NP_175372.1|//Leucine-rich repeat family protein [Arabidopsis thaliana]
AT1G09795	1516	3.22666666666667	16.15	2.32341771302785	0.890460171110557	Up	GO:0009532//plastid stroma;GO:0009570//chloroplast stroma	GO:0000287//magnesium ion binding;GO:0046872//metal ion binding;GO:0016763//transferase activity, transferring pentosyl groups;GO:0003879//ATP phosphoribosyltransferase activity	GO:0005982//starch metabolic process;GO:0005984//disaccharide metabolic process;GO:0000105//histidine biosynthetic process;GO:0006547//histidine metabolic process;GO:0006566//threonine metabolic process	K00765//ATP phosphoribosyltransferase [EC:2.4.2.17]	gi|18391069|ref|NP_563853.1|//ATP phosphoribosyl transferase 2 [Arabidopsis thaliana]
AT3G08530	5722	103.933333333333	72.57	-0.51821325216291	0.753038735221641	*	GO:0012510//trans-Golgi network transport vesicle membrane;GO:0005911//cell-cell junction;GO:0005905//coated pit;GO:0009536//plastid	GO:0005488//binding	GO:0015031//protein transport;GO:0016192//vesicle-mediated transport	K04646//clathrin heavy chain	gi|42563757|ref|NP_187466.4|//Clathrin, heavy chain [Arabidopsis thaliana]
AT2G19190	2700	0.403333333333333	0.356666666666667	-0.177396250873447	0.13202923830883	*	GO:0016020//membrane	GO:0004672//protein kinase activity;GO:0032550//purine ribonucleoside binding	GO:0006605//protein targeting;GO:0010243//response to organonitrogen compound;GO:0042743//hydrogen peroxide metabolic process;GO:0009581//detection of external stimulus;GO:0009627//systemic acquired resistance;GO:0009696//salicylic acid metabolic process;GO:0002682//regulation of immune system process;GO:0006464//cellular protein modification process;GO:0009626//plant-type hypersensitive response…	K04733//interleukin-1 receptor-associated kinase 4 [EC:2.7.11.1];K16224//senescence-induced receptor-like serine/threonine-protein kinase	gi|15224735|ref|NP_179509.1|//FLG22-induced receptor-like kinase 1 [Arabidopsis thaliana]
AT2G41835	1438	3.32	3.77666666666667	0.185930213752435	0.255765982778193	*	GO:0043231//intracellular membrane-bounded organelle;GO:0016020//membrane;GO:0009506//plasmodesma;GO:0005730//nucleolus;GO:0005794//Golgi apparatus;GO:0022627//cytosolic small ribosomal subunit	GO:0046914//transition metal ion binding;GO:0008270//zinc ion binding;GO:0003735//structural constituent of ribosome;GO:0003676//nucleic acid binding	GO:0006412//translation	K02981//small subunit ribosomal protein S2e	gi|30688811|ref|NP_850358.1|//zinc finger (C2H2 type, AN1-like) family protein [Arabidopsis thaliana]
AT3G22380	5720	48.3366666666667	61.79	0.354255386255529	0.648081235983055	*	GO:0043231//intracellular membrane-bounded organelle;GO:0005634//nucleus	NA	GO:0007623//circadian rhythm;GO:0032502//developmental process;GO:0006979//response to oxidative stress;GO:0042752//regulation of circadian rhythm;GO:0005982//starch metabolic process;GO:0009414//response to water deprivation;GO:0048571//long-day photoperiodism;GO:0009737//response to abscisic acid	K12472//epidermal growth factor receptor substrate 15;K01237//myrosinase [EC:3.2.1.147]	gi|18403361|ref|NP_566705.1|//clock regulator protein TIME FOR COFFEE [Arabidopsis thaliana];gi|186510319|ref|NP_001118676.1|//clock regulator protein TIME FOR COFFEE [Arabidopsis thaliana]
AT5G56950	1688	54.7566666666667	71.1466666666667	0.377761541152955	0.672626463992026	*	GO:0016020//membrane;GO:0043231//intracellular membrane-bounded organelle;GO:0005634//nucleus;GO:0005829//cytosol;GO:0044444//cytoplasmic part	GO:0003677//DNA binding	GO:0034728//nucleosome organization;GO:0009292//genetic transfer;GO:0006334//nucleosome assembly;GO:0000724//double-strand break repair via homologous recombination;GO:0009294//DNA mediated transformation;GO:0006259//DNA metabolic process	K11279//nucleosome assembly protein 1-like 1	gi|18423918|ref|NP_568844.1|//nucleosome assembly protein 1;3 [Arabidopsis thaliana]
AT1G48690	1073	7.25	5.01	-0.533170391707088	0.572479718692029	*	GO:0044424//intracellular part	NA	GO:0009725//response to hormone	K14487//auxin responsive GH3 gene family	gi|15221936|ref|NP_175301.1|//auxin-responsive GH3 family protein [Arabidopsis thaliana]
AT3G05140	2022	0.743333333333333	1.18333333333333	0.67077531447174	0.31397956640917	*	GO:0043231//intracellular membrane-bounded organelle	GO:0004672//protein kinase activity;GO:0019899//enzyme binding;GO:0032550//purine ribonucleoside binding	GO:0006464//cellular protein modification process;GO:0006796//phosphate-containing compound metabolic process	K04733//interleukin-1 receptor-associated kinase 4 [EC:2.7.11.1];K04730//interleukin-1 receptor-associated kinase 1 [EC:2.7.11.1]	gi|22330852|ref|NP_187165.2|//receptor-like cytosolic serine/threonine-protein kinase RBK2 [Arabidopsis thaliana];gi|727629912|ref|XP_010485916.1|//PREDICTED: receptor-like cytosolic serine/threonine-protein kinase RBK2 [Camelina sativa]
AT4G23590	1563	0.11	0.01	-3.4594316186373	0.204370518038597	*	GO:0043231//intracellular membrane-bounded organelle;GO:0005576//extracellular region	GO:0047635//alanine-oxo-acid transaminase activity;GO:0070529//L-tryptophan aminotransferase activity;GO:0043168//anion binding;GO:0016846//carbon-sulfur lyase activity;GO:0070547//L-tyrosine aminotransferase activity	GO:0018871//1-aminocyclopropane-1-carboxylate metabolic process;GO:0006090//pyruvate metabolic process;GO:0006351//transcription, DNA-templated;GO:0006753//nucleoside phosphate metabolic process;GO:0048869//cellular developmental process;GO:0009636//response to toxic substance;GO:0006972//hyperosmotic response;GO:0009887//organ morphogenesis;GO:0006732//coenzyme metabolic process;GO:0009725//resp…	K00815//tyrosine aminotransferase [EC:2.6.1.5]	gi|22328891|ref|NP_194090.2|//probable aminotransferase TAT4 [Arabidopsis thaliana]
AT4G35620	1679	3.54	14.76	2.0598714559774	0.876491679818368	Up	GO:0043231//intracellular membrane-bounded organelle	GO:0019887//protein kinase regulator activity;GO:0019900//kinase binding	GO:0006305//DNA alkylation;GO:0010374//stomatal complex development;GO:0051726//regulation of cell cycle;GO:0034968//histone lysine methylation	K05868//cyclin B	gi|15237067|ref|NP_195287.1|//cyclin-B2-2 [Arabidopsis thaliana]
AT1G49570	1509	30.3633333333333	2.86333333333333	-3.40656264496822	0.93907993465681	Down	NA	GO:0016209//antioxidant activity;GO:0043169//cation binding;GO:0046906//tetrapyrrole binding;GO:0003824//catalytic activity	GO:0006950//response to stress;GO:0044710//single-organism metabolic process	K00430//peroxidase [EC:1.11.1.7]	gi|30694586|ref|NP_175380.2|//peroxidase [Arabidopsis thaliana]
AT3G54500	2315	58.0233333333333	6.50666666666667	-3.15664262590252	0.94141955311903	Down	GO:0043231//intracellular membrane-bounded organelle;GO:0005634//nucleus	NA	NA	NA	gi|334185979|ref|NP_001190089.1|//uncharacterized protein [Arabidopsis thaliana];gi|7258353|emb|CAB77570.1|//putative protein [Arabidopsis thaliana];gi|334185977|ref|NP_001190088.1|//uncharacterized protein [Arabidopsis thaliana];gi|42565925|ref|NP_191014.2|//uncharacterized protein [Arabidopsis thaliana];gi|145362491|ref|NP_974432.2|//uncharacterized protein [Arabidopsis thaliana]
AT2G45130	916	0.113333333333333	0.366666666666667	1.69389687227432	0.269014591466622	*	GO:0043231//intracellular membrane-bounded organelle	NA	GO:0009247//glycolipid biosynthetic process;GO:0009267//cellular response to starvation;GO:0010647//positive regulation of cell communication;GO:0006351//transcription, DNA-templated;GO:0015698//inorganic anion transport	NA	gi|15225414|ref|NP_182038.1|//SPX domain protein 3 [Arabidopsis thaliana]
AT1G68470	1753	0.0966666666666667	1.96	4.34169134970879	0.701643270482044	*	GO:0016020//membrane	NA	NA	K16911//ATP-dependent RNA helicase DDX21 [EC:3.6.4.13]	gi|15221412|ref|NP_177014.1|//Exostosin family protein [Arabidopsis thaliana]
AT2G39110	1748	17.6233333333333	2.86333333333333	-2.62171929024248	0.903016584987679	Down	GO:0016020//membrane	GO:0016301//kinase activity;GO:0032550//purine ribonucleoside binding	GO:0000041//transition metal ion transport;GO:0006464//cellular protein modification process;GO:0009267//cellular response to starvation;GO:0010035//response to inorganic substance;GO:0015698//inorganic anion transport	K00924;K04733//interleukin-1 receptor-associated kinase 4 [EC:2.7.11.1];K04730//interleukin-1 receptor-associated kinase 1 [EC:2.7.11.1]	gi|30687780|ref|NP_850311.1|//protein kinase superfamily protein [Arabidopsis thaliana]
AT5G39510	1207	121.946666666667	118.793333333333	-0.0377964489870204	0.202875377246172	*	GO:0005768//endosome;GO:0031090//organelle membrane;GO:0005798//Golgi-associated vesicle;GO:0005773//vacuole	GO:0005488//binding	GO:0006605//protein targeting;GO:0006970//response to osmotic stress;GO:0006996//organelle organization;GO:0009606//tropism;GO:0032989//cellular component morphogenesis;GO:0006892//post-Golgi vesicle-mediated transport;GO:0040007//growth;GO:0070838//divalent metal ion transport	K08493//vesicle transport through interaction with t-SNAREs 1	gi|15241780|ref|NP_198767.1|//vesicle transport v-SNARE 11 [Arabidopsis thaliana]
AT4G32660	1797	17.7033333333333	18.9033333333333	0.0946196268715209	0.268640806268516	*	GO:0043231//intracellular membrane-bounded organelle;GO:0005634//nucleus;GO:0005737//cytoplasm	GO:0005524//ATP binding;GO:0004674//protein serine/threonine kinase activity;GO:0004672//protein kinase activity;GO:0032550//purine ribonucleoside binding	GO:0006468//protein phosphorylation;GO:0006412//translation;GO:0046777//protein autophosphorylation	K08287//dual-specificity kinase [EC:2.7.12.1]	gi|15233872|ref|NP_194992.1|//protein kinase AME3 [Arabidopsis thaliana];gi|601791|gb|AAA57119.1|//protein kinase, partial [Arabidopsis thaliana]
AT1G75580	934	1.11333333333333	1.26333333333333	0.18234974569704	0.173263283218429	*	NA	NA	GO:0009725//response to hormone	K14488//SAUR family protein	gi|15222294|ref|NP_177688.1|//SAUR-like auxin-responsive protein [Arabidopsis thaliana]
AT5G23090	1055	9.12333333333333	7.71333333333333	-0.242206570257466	0.401244566270731	*	GO:0043231//intracellular membrane-bounded organelle	GO:0000989//transcription factor activity, transcription factor binding;GO:0003677//DNA binding;GO:0046983//protein dimerization activity;GO:0001071//nucleic acid binding transcription factor activity	GO:0006351//transcription, DNA-templated;GO:0006366//transcription from RNA polymerase II promoter	K08065//nuclear transcription Y subunit beta	gi|30688817|ref|NP_197700.2|//nuclear factor Y, subunit B13 [Arabidopsis thaliana];gi|30688804|ref|NP_851060.1|//nuclear factor Y, subunit B13 [Arabidopsis thaliana];gi|79328468|ref|NP_001031927.1|//nuclear factor Y, subunit B13 [Arabidopsis thaliana]
AT3G52760	1180	11.8833333333333	13.3466666666667	0.167539897504743	0.359657502007365	*	GO:0009536//plastid	NA	GO:0006810//transport	K20363//protein transport protein YIP1	gi|15231678|ref|NP_190844.1|//Integral membrane Yip1 family protein [Arabidopsis thaliana]
AT5G45920	1194	1.09666666666667	2.53666666666667	1.2098088697683	0.570486197635462	*	NA	GO:0016787//hydrolase activity	GO:0044238//primary metabolic process	NA	gi|79530356|ref|NP_199404.3|//GDSL esterase/lipase [Arabidopsis thaliana]
AT5G52750	757	1.38666666666667	1.49	0.103691303042225	0.14804662624249	*	NA	NA	GO:0051707//response to other organism	NA	gi|15237246|ref|NP_200087.1|//heavy metal transport/detoxification domain-containing protein [Arabidopsis thaliana]
AT3G27460	1339	5.92666666666667	7.94333333333333	0.422523627360501	0.526601046598555	*	NA	NA	NA	K11364//SAGA-associated factor 29	gi|297818344|ref|XP_002877055.1|//hypothetical protein ARALYDRAFT_322874 [Arabidopsis lyrata subsp. lyrata];gi|22331369|ref|NP_189382.2|//SGF29 tudor-like domain-containing protein [Arabidopsis thaliana];gi|238479921|ref|NP_001154650.1|//SGF29 tudor-like domain-containing protein [Arabidopsis thaliana];gi|727442483|ref|XP_010502744.1|//PREDICTED: uncharacterized protein LOC104779985 isoform X1 [C…
AT5G18830	3045	12.4633333333333	13.5233333333333	0.117760831348104	0.292258493230335	*	GO:0043231//intracellular membrane-bounded organelle;GO:0005634//nucleus;GO:0016021//integral component of membrane	GO:0003677//DNA binding;GO:0003700//transcription factor activity, sequence-specific DNA binding;GO:0003676//nucleic acid binding;GO:0001071//nucleic acid binding transcription factor activity	GO:0070646//protein modification by small protein removal;GO:0003006//developmental process involved in reproduction;GO:0006355//regulation of transcription, DNA-templated;GO:0016192//vesicle-mediated transport;GO:0007015//actin filament organization;GO:0045491//xylan metabolic process;GO:0000904//cell morphogenesis involved in differentiation;GO:0048764//trichoblast maturation;GO:0055070//copper…	K13415//protein brassinosteroid insensitive 1 [EC:2.7.10.1 2.7.11.1]	gi|334187757|ref|NP_001190333.1|//squamosa promoter-binding-like protein 7 [Arabidopsis thaliana]
AT3G28210	1026	11.27	3.22333333333333	-1.80586222141654	0.847294902677409	Down	NA	GO:0046914//transition metal ion binding	GO:0006972//hyperosmotic response;GO:0006605//protein targeting;GO:0014070//response to organic cyclic compound;GO:0010243//response to organonitrogen compound;GO:0009626//plant-type hypersensitive response;GO:0009404//toxin metabolic process;GO:0009755//hormone-mediated signaling pathway;GO:0009408//response to heat	NA	gi|15232930|ref|NP_189461.1|//zinc finger (AN1-like) family protein [Arabidopsis thaliana]
AT3G62780	1277	0.436666666666667	0.233333333333333	-0.904139984592484	0.225517069524047	*	NA	NA	NA	K18667//activating signal cointegrator complex subunit 2	gi|15228858|ref|NP_191837.1|//calcium-dependent lipid-binding domain-containing protein [Arabidopsis thaliana]
AT3G47675	3305	10.1566666666667	10.1633333333333	0.000946650323263027	0.104888279757455	*	GO:0043231//intracellular membrane-bounded organelle;GO:0005794//Golgi apparatus;GO:0016021//integral component of membrane;GO:0009507//chloroplast	GO:0003677//DNA binding;GO:0046910//pectinesterase inhibitor activity	GO:0043086//negative regulation of catalytic activity	K00384//thioredoxin reductase (NADPH) [EC:1.8.1.9];K01051//pectinesterase [EC:3.1.1.11]	gi|42572605|ref|NP_974398.1|//uncharacterized protein [Arabidopsis thaliana];gi|15228231|ref|NP_190352.1|//DNA binding protein [Arabidopsis thaliana];gi|79436765|ref|NP_190351.2|//plant invertase/pectin methylesterase inhibitor domain-containing protein [Arabidopsis thaliana]
AT2G44360	643	22.7966666666667	31.3833333333333	0.461175705475601	0.688463881274746	*	NA	NA	NA	NA	gi|15224868|ref|NP_181964.1|//uncharacterized protein [Arabidopsis thaliana]
AT5G50720	716	12.8766666666667	13.94	0.114471384357648	0.28302461444749	*	GO:0009536//plastid	NA	GO:0006972//hyperosmotic response;GO:0009791//post-embryonic development;GO:0009414//response to water deprivation;GO:0048229//gametophyte development;GO:0006914//autophagy;GO:0009725//response to hormone	K17279//receptor expression-enhancing protein 5/6	gi|18423191|ref|NP_568744.1|//HVA22-like protein E [Arabidopsis thaliana]
AT1G26400	1584	0.12	0.0266666666666667	-2.16992500144231	0.174633828944818	*	GO:0044424//intracellular part	GO:0016616//oxidoreductase activity, acting on the CH-OH group of donors, NAD or NADP as acceptor;GO:0000166//nucleotide binding	GO:0010243//response to organonitrogen compound;GO:0002252//immune effector process;GO:0044710//single-organism metabolic process	NA	gi|15222703|ref|NP_173964.1|//FAD-binding Berberine family protein [Arabidopsis thaliana]
AT2G36060	1000	61.72	71.88	0.219852346939207	0.521935653570341	*	GO:0043231//intracellular membrane-bounded organelle;GO:0031371//ubiquitin conjugating enzyme complex;GO:0044444//cytoplasmic part	GO:0016879//ligase activity, forming carbon-nitrogen bonds;GO:0005488//binding	GO:0006006//glucose metabolic process;GO:0006605//protein targeting;GO:0006281//DNA repair;GO:0010467//gene expression;GO:0019941//modification-dependent protein catabolic process;GO:0007049//cell cycle	K10704//ubiquitin-conjugating enzyme E2 variant	gi|30686662|ref|NP_850259.1|//MMS ZWEI-like protein 3 [Arabidopsis thaliana];gi|18404032|ref|NP_565834.1|//MMS ZWEI-like protein 3 [Arabidopsis thaliana];gi|145330372|ref|NP_001078011.1|//MMS ZWEI-like protein 3 [Arabidopsis thaliana]
AT4G04360	603	0.233333333333333	1.44333333333333	2.62894019778176	0.574653210399535	*	NA	NA	NA	K16569//gamma-tubulin complex component 2	gi|240255748|ref|NP_192345.4|//uncharacterized protein [Arabidopsis thaliana]
AT3G25060	2032	0.0833333333333333	0.143333333333333	0.782408564927373	0.144578730237838	*	NA	NA	NA	K01176//alpha-amylase [EC:3.2.1.1];K19090//CRISPR-associated protein Cas5t;K19589//release factor glutamine methyltransferase [EC:2.1.1.297]	gi|15230248|ref|NP_189142.1|//pentatricopeptide repeat-containing protein [Arabidopsis thaliana]
AT1G72980	907	0.01	0.08	3	0.172993327242019	*	NA	NA	NA	K13944;K13945//null	gi|15219335|ref|NP_177441.1|//LOB domain-containing protein 7 [Arabidopsis thaliana]
AT1G59970	1580	23.6633333333333	26.2933333333333	0.152043737894092	0.381870033502229	*	GO:0031224//intrinsic component of membrane	GO:0004175//endopeptidase activity;GO:0046914//transition metal ion binding	GO:0010243//response to organonitrogen compound;GO:0019538//protein metabolic process;GO:0006984//ER-nucleus signaling pathway;GO:0009692//ethylene metabolic process	K07761//gelatinase A [EC:3.4.24.24];K07999//matrix metalloproteinase-20 (enamelysin) [EC:3.4.24.-]	gi|15218963|ref|NP_176205.1|//Matrixin family protein [Arabidopsis thaliana]
AT4G17490	1338	4.21666666666667	1.11	-1.92554330251041	0.743444915136916	*	GO:0043231//intracellular membrane-bounded organelle	GO:0001071//nucleic acid binding transcription factor activity;GO:0003676//nucleic acid binding	GO:0006979//response to oxidative stress;GO:0010243//response to organonitrogen compound;GO:0000160//phosphorelay signal transduction system;GO:0006351//transcription, DNA-templated;GO:0002252//immune effector process;GO:0009642//response to light intensity	K09286//EREBP-like factor	gi|2245108|emb|CAB10530.1|//EREBP-4 like protein [Arabidopsis thaliana]
AT5G51840	1468	11.0933333333333	10.55	-0.0724499338253884	0.21157626602431	*	NA	NA	NA	NA	gi|18423326|ref|NP_568766.1|//uncharacterized protein [Arabidopsis thaliana]
AT2G32950	2469	10.06	19.7733333333333	0.974925791927947	0.805534789711216	*	GO:0043231//intracellular membrane-bounded organelle;GO:0031461//cullin-RING ubiquitin ligase complex	GO:0019787//ubiquitin-like protein transferase activity;GO:0046914//transition metal ion binding	GO:0009605//response to external stimulus;GO:0003006//developmental process involved in reproduction;GO:0009648//photoperiodism;GO:0010118//stomatal movement;GO:0009646//response to absence of light;GO:0009812//flavonoid metabolic process;GO:0009640//photomorphogenesis;GO:0006259//DNA metabolic process	K10143//E3 ubiquitin-protein ligase RFWD2 [EC:2.3.2.27]	gi|15225760|ref|NP_180854.1|//E3 ubiquitin-protein ligase COP1 [Arabidopsis thaliana];gi|727592958|ref|XP_010469530.1|//PREDICTED: E3 ubiquitin-protein ligase COP1-like isoform X3 [Camelina sativa]
AT3G26240	3305	1.86333333333333	3.13333333333333	0.74981247372181	0.506195143561204	*	NA	GO:0016668//oxidoreductase activity, acting on a sulfur group of donors, NAD(P) as acceptor	GO:0044710//single-organism metabolic process	K01611//S-adenosylmethionine decarboxylase [EC:4.1.1.50];K20393//PRA1 family protein 3	gi|15231529|ref|NP_189255.1|//cysteine/histidine-rich C1 domain-containing protein [Arabidopsis thaliana]
AT3G04860	1714	3.52	2.90333333333333	-0.277865210759589	0.310947753135642	*	NA	NA	NA	K10406//kinesin family member C2/C3	gi|18397034|ref|NP_566240.1|//uncharacterized protein [Arabidopsis thaliana]
AT1G30640	2227	17.91	15.65	-0.194602680165981	0.414396267685577	*	GO:0044424//intracellular part	GO:0004672//protein kinase activity;GO:0032550//purine ribonucleoside binding	GO:0006464//cellular protein modification process;GO:0006796//phosphate-containing compound metabolic process	K08790//serine/threonine kinase 38 [EC:2.7.11.1]	gi|15221465|ref|NP_174352.1|//protein kinase family protein [Arabidopsis thaliana]
AT2G24420	2000	23.9433333333333	66.6166666666667	1.47625915212408	0.890833956308663	Up	GO:0043231//intracellular membrane-bounded organelle;GO:0005774//vacuolar membrane;GO:0005783//endoplasmic reticulum;GO:0031090//organelle membrane;GO:0005576//extracellular region;GO:0016021//integral component of membrane	NA	NA	K06674//structural maintenance of chromosome 2;K12472//epidermal growth factor receptor substrate 15	gi|18400540|ref|NP_565569.1|//ATPase-related DNA repair protein [Arabidopsis thaliana]
AT2G40950	2654	7.99333333333333	8.49333333333333	0.0875336188420766	0.221509261566575	*	GO:0043231//intracellular membrane-bounded organelle	GO:0003677//DNA binding;GO:0005515//protein binding;GO:0001071//nucleic acid binding transcription factor activity	GO:0006972//hyperosmotic response;GO:0006351//transcription, DNA-templated	K16241//transcription factor HY5;K03248//translation initiation factor 3 subunit G	gi|18405556|ref|NP_565946.1|//transcription factor BZIP17 [Arabidopsis thaliana]
AT5G21930	3038	3.1	13.15	2.08472267890543	0.870462663011878	Up	GO:0005840//ribosome;GO:0009535//chloroplast thylakoid membrane;GO:0009534//chloroplast thylakoid;GO:0005839//proteasome core complex;GO:0031224//intrinsic component of membrane;GO:0016021//integral component of membrane;GO:0005886//plasma membrane;GO:0022626//cytosolic ribosome	GO:0004175//endopeptidase activity;GO:0015662//ATPase activity, coupled to transmembrane movement of ions, phosphorylative mechanism;GO:0008233//peptidase activity;GO:0019829//cation-transporting ATPase activity;GO:0005375//copper ion transmembrane transporter activity;GO:0032550//purine ribonucleoside binding;GO:0046872//metal ion binding;GO:0043169//cation binding;GO:0000166//nucleotide binding…	GO:0000041//transition metal ion transport;GO:0006511//ubiquitin-dependent protein catabolic process;GO:0098655//cation transmembrane transport;GO:0019941//modification-dependent protein catabolic process;GO:0009152//purine ribonucleotide biosynthetic process;GO:0006825//copper ion transport	K01533//Cu2+-exporting ATPase [EC:3.6.3.4]	gi|334187819|ref|NP_001190357.1|//P-type ATPase [Arabidopsis thaliana];gi|42570031|ref|NP_680181.2|//P-type ATPase [Arabidopsis thaliana]
AT1G26440	1598	15.97	19.3266666666667	0.275228519929008	0.520295151867542	*	GO:0016021//integral component of membrane;GO:0005739//mitochondrion	GO:0005350//pyrimidine nucleobase transmembrane transporter activity;GO:0005274//allantoin uptake transmembrane transporter activity;GO:0042887//amide transmembrane transporter activity;GO:0005345//purine nucleobase transmembrane transporter activity;GO:0015210//uracil transmembrane transporter activity;GO:0042907//xanthine transmembrane transporter activity	GO:1904823//purine nucleobase transmembrane transport;GO:0042906//xanthine transport;GO:0015720//allantoin transport;GO:1903791//uracil transmembrane transport;GO:0015857//uracil transport;GO:0006863//purine nucleobase transport;GO:0009648//photoperiodism;GO:0042886//amide transport;GO:0009062//fatty acid catabolic process;GO:0006625//protein targeting to peroxisome;GO:0071705//nitrogen compound …	NA	gi|565499704|ref|XP_006307491.1|//hypothetical protein CARUB_v10009115mg [Capsella rubella];gi|18395898|ref|NP_564246.1|//ureide permease 5 [Arabidopsis thaliana];gi|30689475|ref|NP_849708.1|//ureide permease 5 [Arabidopsis thaliana];gi|567147896|ref|XP_006415923.1|//hypothetical protein EUTSA_v10007943mg [Eutrema salsugineum];gi|79318631|ref|NP_001031094.1|//ureide permease 5 [Arabidopsis thalia…
AT5G24240	2380	18.1733333333333	14.26	-0.349849079640165	0.578321842899466	*	GO:0042579//microbody	GO:0016772//transferase activity, transferring phosphorus-containing groups	GO:0006796//phosphate-containing compound metabolic process	K08770//ubiquitin C;K12158//ubiquitin-like protein Nedd8;K14544//U3 small nucleolar RNA-associated protein 22	gi|15237921|ref|NP_197812.1|//phosphatidylinositol 3- and 4-kinase / ubiquitin family protein [Arabidopsis thaliana]
AT1G22070	1991	9.82666666666667	24.6633333333333	1.32759377434522	0.859020682780962	Up	GO:0043231//intracellular membrane-bounded organelle	GO:0003677//DNA binding;GO:0005515//protein binding;GO:0001071//nucleic acid binding transcription factor activity	GO:0006605//protein targeting;GO:0010243//response to organonitrogen compound;GO:0042743//hydrogen peroxide metabolic process;GO:0009581//detection of external stimulus;GO:0009627//systemic acquired resistance;GO:0006351//transcription, DNA-templated;GO:0009696//salicylic acid metabolic process;GO:0002682//regulation of immune system process;GO:0009626//plant-type hypersensitive response;GO:00064…	K14431//transcription factor TGA	gi|18395068|ref|NP_564156.1|//transcription factor TGA3 [Arabidopsis thaliana]
AT4G25310	1950	1.68666666666667	1.53333333333333	-0.137503523749935	0.168971675388321	*	NA	GO:0016705//oxidoreductase activity, acting on paired donors, with incorporation or reduction of molecular oxygen	GO:0009699//phenylpropanoid biosynthetic process	K05278//flavonol synthase [EC:1.14.11.23];K05277//leucoanthocyanidin dioxygenase [EC:1.14.11.19]	gi|15235017|ref|NP_194261.1|//2-oxoglutarate (2OG) and Fe(II)-dependent oxygenase superfamily protein [Arabidopsis thaliana]
AT1G26700	2239	0.02	0.01	-1	0.112225544757316	*	GO:0043231//intracellular membrane-bounded organelle;GO:0031224//intrinsic component of membrane	GO:0005515//protein binding	GO:0006950//response to stress	K08472//mlo protein	gi|18396019|ref|NP_564257.1|//MLO-like protein 14 [Arabidopsis thaliana]
AT3G55990	2001	20.23	22.4366666666667	0.149362036055926	0.372006257441094	*	GO:0043231//intracellular membrane-bounded organelle	NA	GO:0006970//response to osmotic stress;GO:0009409//response to cold;GO:0006351//transcription, DNA-templated	NA	gi|15228789|ref|NP_191158.1|//protein ESKIMO 1 [Arabidopsis thaliana]
AT2G40750	1432	0.0933333333333333	0.03	-1.63742992061529	0.149292576902844	*	GO:0043231//intracellular membrane-bounded organelle	GO:0003677//DNA binding;GO:0001071//nucleic acid binding transcription factor activity	GO:0006605//protein targeting;GO:0014070//response to organic cyclic compound;GO:0051093//negative regulation of developmental process;GO:0010243//response to organonitrogen compound;GO:0042743//hydrogen peroxide metabolic process;GO:0009627//systemic acquired resistance;GO:0006351//transcription, DNA-templated;GO:0009696//salicylic acid metabolic process;GO:0009626//plant-type hypersensitive res…	K13425//WRKY transcription factor 22;K16225//probable WRKY transcription factor 52	gi|15226740|ref|NP_181607.1|//WRKY DNA-binding protein 54 [Arabidopsis thaliana]
AT3G09920	3103	4.96333333333333	9.82	0.984413676453749	0.751605891962234	*	GO:0043231//intracellular membrane-bounded organelle;GO:0016020//membrane;GO:0005634//nucleus;GO:0005829//cytosol;GO:0044444//cytoplasmic part	GO:0016307//phosphatidylinositol phosphate kinase activity;GO:0005524//ATP binding;GO:0016308//1-phosphatidylinositol-4-phosphate 5-kinase activity;GO:0032550//purine ribonucleoside binding	GO:0019752//carboxylic acid metabolic process;GO:0046488//phosphatidylinositol metabolic process;GO:0006520//cellular amino acid metabolic process;GO:0005975//carbohydrate metabolic process;GO:0046854//phosphatidylinositol phosphorylation	K00889//1-phosphatidylinositol-4-phosphate 5-kinase [EC:2.7.1.68]	gi|15232786|ref|NP_187603.1|//phosphatidyl inositol monophosphate 5 kinase [Arabidopsis thaliana];gi|685312635|ref|XP_009146887.1|//PREDICTED: phosphatidylinositol 4-phosphate 5-kinase 9 [Brassica rapa]
AT3G16500	1508	5.83	9.05	0.634421908770071	0.650628512888667	*	GO:0016021//integral component of membrane;GO:0009536//plastid	GO:0005515//protein binding;GO:0016791//phosphatase activity;GO:0003676//nucleic acid binding;GO:0001071//nucleic acid binding transcription factor activity	GO:0006801//superoxide metabolic process;GO:0014070//response to organic cyclic compound;GO:0000226//microtubule cytoskeleton organization;GO:0009267//cellular response to starvation;GO:0009409//response to cold;GO:0006970//response to osmotic stress;GO:0009411//response to UV;GO:0006351//transcription, DNA-templated;GO:0010182//sugar mediated signaling pathway;GO:0009718//anthocyanin-containing …	K14484//auxin-responsive protein IAA	gi|15228226|ref|NP_188271.1|//phytochrome-associated protein 1 [Arabidopsis thaliana]
AT3G54900	1108	15.88	33.13	1.06092729093806	0.847149541767035	Up	GO:0009532//plastid stroma;GO:0009526//plastid envelope	GO:0015291//secondary active transmembrane transporter activity;GO:0015037//peptide disulfide oxidoreductase activity	GO:0003006//developmental process involved in reproduction;GO:0019758//glycosinolate biosynthetic process;GO:0006873//cellular ion homeostasis;GO:0030001//metal ion transport	K07390//monothiol glutaredoxin	gi|27752305|gb|AAO19647.1|//CAXIP1 protein [Arabidopsis thaliana]
AT2G05100	1337	21.6566666666667	263.74	3.60623328386899	0.96076639809508	Up	GO:0010287//plastoglobule;GO:0009535//chloroplast thylakoid membrane;GO:0031090//organelle membrane;GO:0009526//plastid envelope;GO:0009534//chloroplast thylakoid;GO:0030076//light-harvesting complex;GO:0005794//Golgi apparatus;GO:0043234//protein complex;GO:0016021//integral component of membrane;GO:0009941//chloroplast envelope;GO:0009570//chloroplast stroma;GO:0009522//photosystem I	GO:0043169//cation binding;GO:0031409//pigment binding;GO:0046872//metal ion binding;GO:0046906//tetrapyrrole binding;GO:0016168//chlorophyll binding	GO:0009768//photosynthesis, light harvesting in photosystem I;GO:0009414//response to water deprivation;GO:0009637//response to blue light;GO:0006091//generation of precursor metabolites and energy;GO:0034285//response to disaccharide;GO:0018298//protein-chromophore linkage;GO:0042254//ribosome biogenesis;GO:0010218//response to far red light;GO:0009642//response to light intensity;GO:0015992//pr…	K08913//light-harvesting complex II chlorophyll a/b binding protein 2	gi|15224471|ref|NP_178585.1|//photosystem II light harvesting complex protein 2.1 [Arabidopsis thaliana];gi|4741948|gb|AAD28771.1|AF134124_1//Lhcb2 protein [Arabidopsis thaliana]
AT5G25480	1835	2.03	2.64666666666667	0.382696779236625	0.33071683694659	*	GO:0043231//intracellular membrane-bounded organelle;GO:0005634//nucleus	GO:0016741//transferase activity, transferring one-carbon groups;GO:0003677//DNA binding;GO:0008168//methyltransferase activity;GO:0003676//nucleic acid binding	GO:0006305//DNA alkylation;GO:0006306//DNA methylation	K15336//tRNA (cytosine38-C5)-methyltransferase [EC:2.1.1.204]	gi|18420929|ref|NP_568474.1|//DNA methyltransferase-2 [Arabidopsis thaliana]
AT3G12910	1155	0.01	0.01	0	0.102410222332973	*	GO:0043231//intracellular membrane-bounded organelle	GO:0001071//nucleic acid binding transcription factor activity;GO:0003676//nucleic acid binding	GO:0006351//transcription, DNA-templated	K12581//CCR4-NOT transcription complex subunit 7/8	gi|145338434|ref|NP_187897.2|//no apical meristem domain-containing transcriptional regulator [Arabidopsis thaliana]
AT3G18510	789	0.496666666666667	0.363333333333333	-0.450984195685235	0.180330592241881	*	NA	NA	GO:0006221//pyrimidine nucleotide biosynthetic process	NA	gi|15229658|ref|NP_188480.1|//uncharacterized protein [Arabidopsis thaliana]
AT1G73603	410	0.01	0.01	0	0.102410222332973	*	NA	NA	NA	NA	gi|79321232|ref|NP_001031275.1|//low-molecular-weight cysteine-rich 64 [Arabidopsis thaliana]
AT4G08876	192	0.01	0.01	0	0.102410222332973	*	GO:0010316//pyrophosphate-dependent phosphofructokinase complex;GO:0044444//cytoplasmic part	GO:0008443//phosphofructokinase activity;GO:0032550//purine ribonucleoside binding	GO:0009247//glycolipid biosynthetic process;GO:0003006//developmental process involved in reproduction;GO:0009267//cellular response to starvation;GO:0006007//glucose catabolic process;GO:0006796//phosphate-containing compound metabolic process	K00895//pyrophosphate--fructose-6-phosphate 1-phosphotransferase [EC:2.7.1.90]	gi|22328511|ref|NP_680667.1|//pyrophosphate--fructose-6-phosphate 1-phosphotransferase-related / pyrophosphate-dependent 6-phosphofructose-1-kinase-related [Arabidopsis thaliana]
AT1G78180	1469	2.94333333333333	12.16	2.04662038651628	0.86482127529972	Up	GO:0031224//intrinsic component of membrane;GO:0009526//plastid envelope;GO:0016021//integral component of membrane;GO:0005743//mitochondrial inner membrane;GO:0009941//chloroplast envelope	GO:0016884//carbon-nitrogen ligase activity, with glutamine as amido-N-donor	GO:0044763//single-organism cellular process;GO:0055085//transmembrane transport;GO:0044765//single-organism transport;GO:0006839//mitochondrial transport	K14684//solute carrier family 25 (mitochondrial phosphate transporter), member 23/24/25/41	gi|145337703|ref|NP_565171.4|//mitochondrial substrate carrier family protein [Arabidopsis thaliana]
AT3G25730	1495	26.8133333333333	12.0466666666667	-1.15431657544075	0.848153224243431	Down	GO:0043231//intracellular membrane-bounded organelle	GO:0003676//nucleic acid binding;GO:0001071//nucleic acid binding transcription factor activity	GO:0006605//protein targeting;GO:0009690//cytokinin metabolic process;GO:0009813//flavonoid biosynthetic process;GO:0006351//transcription, DNA-templated;GO:0009908//flower development;GO:0048827//phyllome development;GO:0009626//plant-type hypersensitive response;GO:0048528//post-embryonic root development;GO:0009725//response to hormone	K01265//methionyl aminopeptidase [EC:3.4.11.18];K09287//RAV-like factor	gi|15230871|ref|NP_189201.1|//ethylene response DNA binding factor 3 [Arabidopsis thaliana]
AT5G65130	947	0.316666666666667	0.143333333333333	-1.14359085362885	0.219100423623225	*	GO:0043231//intracellular membrane-bounded organelle	GO:0001071//nucleic acid binding transcription factor activity;GO:0003676//nucleic acid binding	GO:0006351//transcription, DNA-templated	K09286//EREBP-like factor	gi|15238359|ref|NP_201318.1|//ethylene-responsive transcription factor ERF057 [Arabidopsis thaliana]
AT2G28960	3092	0.48	0.0333333333333333	-3.84799690655495	0.395353988426503	*	GO:0016020//membrane	GO:0004672//protein kinase activity;GO:0032550//purine ribonucleoside binding	GO:0000041//transition metal ion transport;GO:0006464//cellular protein modification process;GO:0009267//cellular response to starvation;GO:0015698//inorganic anion transport;GO:0010038//response to metal ion	K04733//interleukin-1 receptor-associated kinase 4 [EC:2.7.11.1];K16224//senescence-induced receptor-like serine/threonine-protein kinase	gi|42569427|ref|NP_180462.2|//putative LRR receptor-like serine/threonine-protein kinase [Arabidopsis thaliana]
AT3G48680	1211	38.48	44.3666666666667	0.205367366308056	0.492635047207686	*	GO:0030964//NADH dehydrogenase complex;GO:0009536//plastid;GO:0005746//mitochondrial respiratory chain	GO:0003824//catalytic activity;GO:0005488//binding	GO:0043248//proteasome assembly;GO:0003006//developmental process involved in reproduction;GO:0005982//starch metabolic process;GO:0035966//response to topologically incorrect protein;GO:0006970//response to osmotic stress;GO:0019941//modification-dependent protein catabolic process;GO:0043094//cellular metabolic compound salvage;GO:0009725//response to hormone	NA	gi|15228424|ref|NP_190437.1|//gamma carbonic anhydrase-like 2 [Arabidopsis thaliana]
AT2G04842	2300	3.19	23.3166666666667	2.86973322756609	0.919746933576986	Up	GO:0009532//plastid stroma	GO:0004812//aminoacyl-tRNA ligase activity;GO:0032550//purine ribonucleoside binding	GO:0003006//developmental process involved in reproduction;GO:0006418//tRNA aminoacylation for protein translation	K01868//threonyl-tRNA synthetase [EC:6.1.1.3]	gi|22325483|ref|NP_671778.1|//putative threonyl-tRNA synthetase / threonine--tRNA ligase [Arabidopsis thaliana]
AT3G63360	437	2.18	1.65666666666667	-0.396044783935797	0.309950992607359	*	NA	NA	GO:0006950//response to stress	NA	gi|116831324|gb|ABK28615.1|//unknown [Arabidopsis thaliana]
AT3G18010	1745	0.373333333333333	0.0266666666666667	-3.8073549220576	0.352548661295235	*	GO:0043231//intracellular membrane-bounded organelle;GO:0044444//cytoplasmic part	GO:0003677//DNA binding;GO:0001071//nucleic acid binding transcription factor activity	GO:0006351//transcription, DNA-templated;GO:0048731//system development	K18490//homeobox protein OTX2	gi|145338658|ref|NP_188428.3|//WUSCHEL-related homeobox 1 [Arabidopsis thaliana]
AT4G12000	1785	5.29333333333333	3.96333333333333	-0.417462197397302	0.459208959769638	*	GO:0016020//membrane	NA	GO:0006950//response to stress	NA	gi|15234386|ref|NP_192937.1|//SNARE associated Golgi family protein [Arabidopsis thaliana]
AT4G18550	1517	1.87666666666667	2.35666666666667	0.328575292729169	0.289136694631337	*	NA	GO:0016298//lipase activity	GO:0044238//primary metabolic process	K16818//phospholipase A1 [EC:3.1.1.32]	gi|15233922|ref|NP_193590.1|//phospholipase A1-IIgamma [Arabidopsis thaliana]
AT1G29880	2581	29.2233333333333	43.6866666666667	0.580072283762372	0.756035938754603	*	GO:0043231//intracellular membrane-bounded organelle;GO:0044444//cytoplasmic part	GO:0004812//aminoacyl-tRNA ligase activity;GO:0032550//purine ribonucleoside binding	GO:0006006//glucose metabolic process;GO:0051603//proteolysis involved in cellular protein catabolic process;GO:0006418//tRNA aminoacylation for protein translation;GO:0010038//response to metal ion;GO:0006996//organelle organization	K01880//glycyl-tRNA synthetase [EC:6.1.1.14]	gi|18397278|ref|NP_564337.1|//glycyl-tRNA synthetase / glycine--tRNA ligase [Arabidopsis thaliana]
AT5G27280	859	12.99	26.22	1.01326625477387	0.831935099814492	Up	GO:0009536//plastid	GO:0046914//transition metal ion binding	NA	K17808//mitochondrial protein import protein ZIM17	gi|15240479|ref|NP_198080.1|//Zim17-type zinc finger protein [Arabidopsis thaliana]
AT1G53645	2159	9.91333333333333	14.6766666666667	0.566082196884474	0.682400254727691	*	NA	GO:0097159//organic cyclic compound binding	GO:0000338//protein deneddylation;GO:0006221//pyrimidine nucleotide biosynthetic process;GO:0009639//response to red or far red light	NA	gi|8671859|gb|AAF78422.1|AC018748_1//Contains similarity to RNA-binding protein from Arabidopsis thaliana gi|2129727 and contains RNA recognition PF|00076 domain. ESTs gb|H37317, gb|F14415, gb|AA651290 come from this gene [Arabidopsis thaliana]
AT3G46070	513	0.01	0.01	0	0.102410222332973	*	GO:0043231//intracellular membrane-bounded organelle	GO:0046914//transition metal ion binding;GO:0001071//nucleic acid binding transcription factor activity	GO:0010243//response to organonitrogen compound;GO:0006351//transcription, DNA-templated;GO:0040007//growth	NA	gi|116831270|gb|ABK28589.1|//unknown [Arabidopsis thaliana]
AT3G19120	1789	4.85	7.59	0.646115138340976	0.631115541157903	*	NA	GO:0016787//hydrolase activity	GO:0006221//pyrimidine nucleotide biosynthetic process	K14861//nucleolar pre-ribosomal-associated protein 1	gi|18402129|ref|NP_566626.1|//PIF / Ping-Pong transposase [Arabidopsis thaliana]
AT3G21305	455	0.0833333333333333	0.01	-3.05889368905357	0.172993327242019	*	NA	NA	NA	NA	gi|9280233|dbj|BAB01723.1|//unnamed protein product [Arabidopsis thaliana]
AT5G37180	2692	6.99333333333333	6.81	-0.0383254738440402	0.152026746407509	*	GO:0030312//external encapsulating structure;GO:0009536//plastid	GO:0035251//UDP-glucosyltransferase activity	GO:0009247//glycolipid biosynthetic process;GO:0006950//response to stress;GO:0005985//sucrose metabolic process;GO:0052545//callose localization	K00695//sucrose synthase [EC:2.4.1.13]	gi|42568160|ref|NP_198534.2|//sucrose synthase 5 [Arabidopsis thaliana];gi|10178002|dbj|BAB11375.1|//sucrose synthase [Arabidopsis thaliana]
AT2G20690	1206	8.25	20.93	1.34310628712253	0.852929368441454	Up	GO:0009536//plastid	GO:0016765//transferase activity, transferring alkyl or aryl (other than methyl) groups	GO:0006771//riboflavin metabolic process	K00793//riboflavin synthase [EC:2.5.1.9]	gi|18399445|ref|NP_565482.1|//lumazine-binding family protein [Arabidopsis thaliana]
AT3G01840	1979	0.0533333333333333	0.07	0.39231742277876	0.117659274026082	*	NA	GO:0016301//kinase activity;GO:0032550//purine ribonucleoside binding	GO:0006464//cellular protein modification process;GO:0006796//phosphate-containing compound metabolic process	K13429//chitin elicitor receptor kinase 1	gi|15232204|ref|NP_186833.1|//LysM-containing receptor-like kinase [Arabidopsis thaliana]
AT4G37760	2196	7.15333333333333	79.8633333333333	3.48084571301528	0.953505274524462	Up	GO:0031224//intrinsic component of membrane	GO:0016709//oxidoreductase activity, acting on paired donors, with incorporation or reduction of molecular oxygen, NAD(P)H as one donor, and incorporation of one atom of oxygen;GO:0000166//nucleotide binding	GO:0006694//steroid biosynthetic process;GO:0009699//phenylpropanoid biosynthetic process;GO:0009411//response to UV;GO:0006950//response to stress;GO:0009725//response to hormone;GO:0016104//triterpenoid biosynthetic process;GO:0034285//response to disaccharide;GO:0032958//inositol phosphate biosynthetic process	K00511//squalene monooxygenase [EC:1.14.14.17]	gi|18420113|ref|NP_568033.1|//squalene epoxidase 3 [Arabidopsis thaliana]
AT4G02510	6312	32.01	59.2733333333333	0.888860515230544	0.834655425422931	*	GO:0009527//plastid outer membrane;GO:0005829//cytosol;GO:0009707//chloroplast outer membrane	GO:0038023//signaling receptor activity;GO:0017111//nucleoside-triphosphatase activity;GO:0004888//transmembrane signaling receptor activity;GO:0005525//GTP binding;GO:0005488//binding;GO:0003924//GTPase activity	GO:0006605//protein targeting;GO:0045036//protein targeting to chloroplast	K00799//glutathione S-transferase [EC:2.5.1.18]	gi|30679171|ref|NP_567242.2|//translocase of chloroplast 159 [Arabidopsis thaliana]
AT2G31360	1515	56.39	111.75	0.986763583344671	0.855179001578204	*	GO:0031224//intrinsic component of membrane	GO:0016705//oxidoreductase activity, acting on paired donors, with incorporation or reduction of molecular oxygen	GO:0006631//fatty acid metabolic process	K20416//palmitoyl-[glycerolipid] 7-desaturase [EC:1.14.19.42]	gi|18402641|ref|NP_565721.1|//16:0delta9 desaturase 2 [Arabidopsis thaliana]
AT5G10110	1488	6.84333333333333	9.78666666666667	0.516118340734611	0.610605808898857	*	GO:0043231//intracellular membrane-bounded organelle	NA	NA	NA	gi|22326700|ref|NP_196573.2|//uncharacterized protein [Arabidopsis thaliana]
AT3G14290	1179	40.23	38.5066666666667	-0.0631634964596152	0.235581582080461	*	GO:0043231//intracellular membrane-bounded organelle;GO:0005840//ribosome;GO:0005634//nucleus;GO:0019773//proteasome core complex, alpha-subunit complex;GO:0031090//organelle membrane;GO:0005839//proteasome core complex;GO:0022626//cytosolic ribosome	GO:0004175//endopeptidase activity;GO:0004298//threonine-type endopeptidase activity;GO:0004540//ribonuclease activity;GO:0004518//nuclease activity	GO:0000338//protein deneddylation;GO:0006007//glucose catabolic process;GO:0006970//response to osmotic stress;GO:0035966//response to topologically incorrect protein;GO:0043094//cellular metabolic compound salvage;GO:0006511//ubiquitin-dependent protein catabolic process;GO:0009062//fatty acid catabolic process;GO:0010038//response to metal ion;GO:0043623//cellular protein complex assembly;GO:00…	K02729//20S proteasome subunit alpha 5 [EC:3.4.25.1]	gi|674930857|emb|CDY02493.1|//BnaA08g01000D [Brassica napus]
AT3G08690	1092	23.8466666666667	29.6333333333333	0.313433300721907	0.583187972422959	*	GO:0044424//intracellular part;GO:0009505//plant-type cell wall;GO:0009506//plasmodesma;GO:0005576//extracellular region;GO:0016021//integral component of membrane;GO:0005886//plasma membrane	GO:0005524//ATP binding;GO:0004674//protein serine/threonine kinase activity;GO:0019787//ubiquitin-like protein transferase activity	GO:0001558//regulation of cell growth;GO:0043248//proteasome assembly;GO:0006281//DNA repair;GO:0035966//response to topologically incorrect protein;GO:0009404//toxin metabolic process;GO:0032446//protein modification by small protein conjugation;GO:0006468//protein phosphorylation;GO:0009408//response to heat;GO:0007169//transmembrane receptor protein tyrosine kinase signaling pathway;GO:0006511…	K06689//ubiquitin-conjugating enzyme E2 D [EC:2.3.2.23];K04730//interleukin-1 receptor-associated kinase 1 [EC:2.7.11.1]	gi|18398206|ref|NP_566331.1|//ubiquitin-conjugating enzyme 11 [Arabidopsis thaliana];gi|15231955|ref|NP_187480.1|//leucine-rich repeat protein kinase family protein [Arabidopsis thaliana]
AT3G23090	1356	215.263333333333	99.3366666666667	-1.11570435866163	0.878076805936263	Down	GO:0043231//intracellular membrane-bounded organelle	NA	GO:0000041//transition metal ion transport;GO:0009267//cellular response to starvation;GO:0010035//response to inorganic substance;GO:0045491//xylan metabolic process;GO:0015698//inorganic anion transport	K16812//targeting protein for Xklp2	gi|9294199|dbj|BAB02101.1|//unnamed protein product [Arabidopsis thaliana]
AT2G01830	3700	24.83	5.17	-2.26384807586191	0.902573580308442	Down	GO:0043231//intracellular membrane-bounded organelle;GO:0016020//membrane	GO:0009784//transmembrane receptor histidine kinase activity;GO:0016791//phosphatase activity;GO:0019901//protein kinase binding;GO:0032550//purine ribonucleoside binding	GO:0009267//cellular response to starvation;GO:0009746//response to hexose;GO:0009755//hormone-mediated signaling pathway;GO:0006796//phosphate-containing compound metabolic process;GO:0010015//root morphogenesis;GO:0010565//regulation of cellular ketone metabolic process;GO:0048507//meristem development;GO:0010260//organ senescence;GO:0009845//seed germination;GO:0006351//transcription, DNA-temp…	K14489//arabidopsis histidine kinase 2/3/4 (cytokinin receptor) [EC:2.7.13.3]	gi|30677959|ref|NP_849925.1|//histidine kinase 4 [Arabidopsis thaliana]
AT3G48540	723	0.516666666666667	2.04	1.98126343741841	0.607539385884763	*	GO:0009536//plastid	GO:0046914//transition metal ion binding;GO:0003824//catalytic activity	NA	K01493//dCMP deaminase [EC:3.5.4.12]	gi|42565719|ref|NP_190423.2|//cytidine/deoxycytidylate deaminase family protein [Arabidopsis thaliana]
AT4G34750	1241	6.36	5.59	-0.186178482441165	0.306933023230058	*	NA	GO:0005515//protein binding	GO:0009725//response to hormone	K14488//SAUR family protein	gi|15236186|ref|NP_195201.1|//SAUR-like auxin-responsive family protein [Arabidopsis thaliana]
AT1G06240	2449	0.753333333333333	4.52	2.58496250072116	0.791275576598278	*	GO:0009536//plastid	GO:0046872//metal ion binding;GO:0003677//DNA binding;GO:0003824//catalytic activity	GO:0045931//positive regulation of mitotic cell cycle;GO:0009294//DNA mediated transformation;GO:0044710//single-organism metabolic process;GO:0048364//root development	K11721//bromodomain-containing protein 3;K11684//bromodomain-containing factor 1	gi|30679617|ref|NP_172114.2|//uncharacterized protein [Arabidopsis thaliana];gi|15221424|ref|NP_172113.1|//transcription factor GTE4 [Arabidopsis thaliana]
AT1G72330	2093	18.9566666666667	11.9166666666667	-0.669724562399118	0.7401016141983	*	GO:0043231//intracellular membrane-bounded organelle;GO:0005829//cytosol;GO:0005739//mitochondrion;GO:0044444//cytoplasmic part	GO:0005524//ATP binding;GO:0004021//L-alanine:2-oxoglutarate aminotransferase activity;GO:0046914//transition metal ion binding;GO:0032550//purine ribonucleoside binding;GO:0047635//alanine-oxo-acid transaminase activity;GO:0043168//anion binding;GO:0005507//copper ion binding;GO:0016846//carbon-sulfur lyase activity;GO:0030170//pyridoxal phosphate binding	GO:0018871//1-aminocyclopropane-1-carboxylate metabolic process;GO:0009058//biosynthetic process;GO:0006950//response to stress	K00814//alanine transaminase [EC:2.6.1.2]	gi|30698866|ref|NP_565040.2|//alanine aminotransferase 2 [Arabidopsis thaliana];gi|334183856|ref|NP_001185380.1|//alanine aminotransferase 2 [Arabidopsis thaliana]
AT3G48343	579	0.01	0.0666666666666667	2.73696559416621	0.158263421657391	*	NA	NA	NA	NA	NA
AT3G54300	1131	56.5266666666667	43.1566666666667	-0.389348186610652	0.672751059058061	*	GO:0031224//intrinsic component of membrane;GO:0043231//intracellular membrane-bounded organelle;GO:0043234//protein complex	NA	GO:0006605//protein targeting;GO:0006996//organelle organization	K08511//vesicle-associated membrane protein 72	gi|15232475|ref|NP_190998.1|//vesicle-associated membrane protein 727 [Arabidopsis thaliana]
AT5G42470	1560	12.59	13.6233333333333	0.113801459580486	0.281266439626769	*	NA	NA	NA	K12173//BRCA1-A complex subunit BRE	gi|42568272|ref|NP_199062.2|//BRE domain-containing protein [Arabidopsis thaliana];gi|590594293|ref|XP_007017811.1|//Uncharacterized protein TCM_034233 [Theobroma cacao]
AT5G51380	1763	1.38	4.04333333333333	1.55087687762118	0.704571254533876	*	GO:0043231//intracellular membrane-bounded organelle	NA	NA	K10268//F-box and leucine-rich repeat protein 2/20	gi|15242066|ref|NP_199951.1|//F-box protein [Arabidopsis thaliana]
AT4G28150	1476	1.10666666666667	2.33	1.07410921402851	0.529383669740012	*	GO:0043231//intracellular membrane-bounded organelle	NA	NA	K18643//katanin p80 WD40 repeat-containing subunit B1	gi|18417136|ref|NP_567798.1|//uncharacterized protein [Arabidopsis thaliana];gi|30687867|ref|NP_849463.1|//uncharacterized protein [Arabidopsis thaliana]
AT1G20840	2660	58.5666666666667	45.53	-0.363262326155383	0.65362571642163	*	GO:0031224//intrinsic component of membrane;GO:0031090//organelle membrane;GO:0000325//plant-type vacuole	GO:0005402//cation:sugar symporter activity;GO:0015932//nucleobase-containing compound transmembrane transporter activity	GO:0006970//response to osmotic stress;GO:0009746//response to hexose;GO:0051707//response to other organism;GO:0034285//response to disaccharide;GO:0006996//organelle organization;GO:0070838//divalent metal ion transport	K08150//MFS transporter, SP family, solute carrier family 2 (myo-inositol transporter), member 13	gi|15218044|ref|NP_173508.1|//tonoplast monosaccharide transporter1 [Arabidopsis thaliana]
AT4G33040	1266	14.97	21.1366666666667	0.497673654726004	0.683576985906914	*	NA	GO:0015036//disulfide oxidoreductase activity	GO:0019725//cellular homeostasis;GO:0003006//developmental process involved in reproduction	K03676//glutaredoxin 3	gi|15234046|ref|NP_195030.1|//glutaredoxin-C6 [Arabidopsis thaliana]
AT1G45050	914	10.07	9.13666666666667	-0.140323855902166	0.29805216380098	*	GO:0043231//intracellular membrane-bounded organelle;GO:0005634//nucleus;GO:0005737//cytoplasm	GO:0061630//ubiquitin protein ligase activity;GO:0019787//ubiquitin-like protein transferase activity;GO:0031625//ubiquitin protein ligase binding	GO:0043248//proteasome assembly;GO:0035966//response to topologically incorrect protein;GO:0009404//toxin metabolic process;GO:0009965//leaf morphogenesis;GO:0009910//negative regulation of flower development;GO:0009908//flower development;GO:0009887//organ morphogenesis;GO:0043161//proteasome-mediated ubiquitin-dependent protein catabolic process;GO:0006511//ubiquitin-dependent protein catabolic…	K10688//ubiquitin-conjugating enzyme E2 W [EC:2.3.2.25]	gi|18401461|ref|NP_564493.1|//ubiquitin-conjugating enzyme 15 [Arabidopsis thaliana];gi|7767675|gb|AAF69172.1|AC007915_24//F27F5.11 [Arabidopsis thaliana];gi|7767660|gb|AAF69157.1|AC007915_9//F27F5.13 [Arabidopsis thaliana]
AT5G61770	1417	7.86	12.9	0.71476984805201	0.719529584406235	*	NA	NA	NA	K14859//ribosome biogenesis protein SSF1/2	gi|30697573|ref|NP_568939.2|//Peter Pan-like protein [Arabidopsis thaliana];gi|30697571|ref|NP_851242.1|//Peter Pan-like protein [Arabidopsis thaliana]
AT1G52500	1650	4.08333333333333	5.15666666666667	0.336691447559103	0.40218595121411	*	GO:0043231//intracellular membrane-bounded organelle;GO:0005634//nucleus	GO:0003677//DNA binding;GO:0000702//oxidized base lesion DNA N-glycosylase activity;GO:0003684//damaged DNA binding;GO:0046914//transition metal ion binding;GO:0008270//zinc ion binding;GO:0016835//carbon-oxygen lyase activity;GO:0008534//oxidized purine nucleobase lesion DNA N-glycosylase activity	GO:0006979//response to oxidative stress;GO:0006997//nucleus organization;GO:0003006//developmental process involved in reproduction;GO:0006281//DNA repair;GO:0006284//base-excision repair;GO:0006310//DNA recombination;GO:0006289//nucleotide-excision repair	K10563//formamidopyrimidine-DNA glycosylase [EC:3.2.2.23 4.2.99.18]	gi|30695252|ref|NP_849798.1|//formamidopyrimidine-DNA glycosylase [Arabidopsis thaliana];gi|823247066|ref|XP_012456205.1|//PREDICTED: formamidopyrimidine-DNA glycosylase isoform X1 [Gossypium raimondii];gi|3820620|gb|AAC97952.1|//putative formamidopyrimidine-DNA glycosylase 1 [Arabidopsis thaliana];gi|18404050|ref|NP_564608.1|//formamidopyrimidine-DNA glycosylase [Arabidopsis thaliana]
AT3G58970	1951	14.3233333333333	18.0566666666667	0.334164313697114	0.562214469640336	*	GO:0016020//membrane	GO:0046873//metal ion transmembrane transporter activity	GO:0044763//single-organism cellular process;GO:0070838//divalent metal ion transport	K16075//magnesium transporter	gi|18411070|ref|NP_567076.1|//magnesium transporter 6 [Arabidopsis thaliana]
AT1G10430	1347	38.1266666666667	22.5866666666667	-0.755329030871089	0.7985920757538	*	GO:0016020//membrane;GO:0043231//intracellular membrane-bounded organelle;GO:0044444//cytoplasmic part	GO:0004721//phosphoprotein phosphatase activity	GO:0006006//glucose metabolic process;GO:0008104//protein localization;GO:0009902//chloroplast relocation;GO:0006498//N-terminal protein lipidation	K04382//serine/threonine-protein phosphatase 2A catalytic subunit [EC:3.1.3.16]	gi|15218524|ref|NP_172514.1|//protein phosphatase 2A-2 [Arabidopsis thaliana]
AT5G58750	1323	4.25333333333333	0.95	-2.16259450471277	0.760251405155467	*	NA	GO:0036094//small molecule binding	NA	NA	gi|15237744|ref|NP_200683.1|//NAD(P)-binding Rossmann-fold superfamily protein [Arabidopsis thaliana]
AT3G13010	1893	0.01	0.01	0	0.102410222332973	*	GO:0043231//intracellular membrane-bounded organelle	GO:0005515//protein binding	NA	K13963//serpin B;K14007//protein transport protein SEC24;K05658//ATP-binding cassette, subfamily B (MDR/TAP), member 1 [EC:3.6.3.44]	gi|15230659|ref|NP_187907.1|//hAT transposon superfamily protein [Arabidopsis thaliana]
AT3G01820	1386	17.0266666666667	24.6966666666667	0.5365203086649	0.710835617576211	*	GO:0043231//intracellular membrane-bounded organelle	GO:0019205//nucleobase-containing compound kinase activity;GO:0032550//purine ribonucleoside binding	GO:0006351//transcription, DNA-templated;GO:0006796//phosphate-containing compound metabolic process	K00939//adenylate kinase [EC:2.7.4.3]	gi|30678433|ref|NP_186831.2|//P-loop containing nucleoside triphosphate hydrolases superfamily protein [Arabidopsis thaliana]
AT2G31865	1914	2.20666666666667	1.21	-0.866861668811467	0.468968906609076	*	GO:0043231//intracellular membrane-bounded organelle	GO:0004553//hydrolase activity, hydrolyzing O-glycosyl compounds	GO:0006952//defense response;GO:0044238//primary metabolic process	K07759//poly(ADP-ribose) glycohydrolase [EC:3.2.1.143]	gi|30685093|ref|NP_850175.1|//poly(ADP-ribose) glycohydrolase 2 [Arabidopsis thaliana];gi|42571009|ref|NP_973578.1|//poly(ADP-ribose) glycohydrolase 2 [Arabidopsis thaliana]
AT1G05670	3285	1.46333333333333	2.56	0.806885371185798	0.48299277348617	*	NA	GO:0016757//transferase activity, transferring glycosyl groups	NA	K17964//leucine-rich PPR motif-containing protein, mitochondrial;K17710//pentatricopeptide repeat domain-containing protein 1	gi|334182313|ref|NP_172058.2|//pentatricopeptide repeat-containing protein [Arabidopsis thaliana]
AT3G54630	1932	2.28	5.89	1.36923380966572	0.745078494891602	*	GO:0043231//intracellular membrane-bounded organelle	NA	GO:0007127//meiosis I;GO:0006305//DNA alkylation;GO:0048447//sepal morphogenesis;GO:0000087//mitotic M phase;GO:0048446//petal morphogenesis;GO:0051726//regulation of cell cycle;GO:0034968//histone lysine methylation	K11547//kinetochore protein NDC80	gi|15232555|ref|NP_191024.1|//HEC/Ndc80 domain-containing protein [Arabidopsis thaliana]
AT4G18380	1734	45.6	20.8566666666667	-1.12852522107392	0.863007724894094	Down	GO:0043231//intracellular membrane-bounded organelle	NA	GO:0009408//response to heat	K13162//poly(rC)-binding protein 2/3/4	gi|15236865|ref|NP_193573.1|//F-box protein [Arabidopsis thaliana]
AT4G19990	2769	4.24666666666667	4.68333333333333	0.141204852851988	0.236370684165352	*	GO:0005634//nucleus	GO:0046914//transition metal ion binding;GO:0008270//zinc ion binding;GO:0003700//transcription factor activity, sequence-specific DNA binding	GO:0009585//red, far-red light phototransduction;GO:0010018//far-red light signaling pathway;GO:0009416//response to light stimulus;GO:0042753//positive regulation of circadian rhythm;GO:0045893//positive regulation of transcription, DNA-templated	K17604//zinc finger SWIM domain-containing protein 3	gi|334186719|ref|NP_001190776.1|//protein FAR1-related sequence 1 [Arabidopsis thaliana]
AT5G66240	1442	34.0966666666667	38.9033333333333	0.190263067720783	0.460344159260182	*	GO:0080008//Cul4-RING E3 ubiquitin ligase complex;GO:0005634//nucleus;GO:0005737//cytoplasm;GO:0031461//cullin-RING ubiquitin ligase complex	GO:0005515//protein binding;GO:0000166//nucleotide binding	GO:0009648//photoperiodism;GO:0009827//plant-type cell wall modification	K14962//COMPASS component SWD2	gi|30698206|ref|NP_851281.1|//transducin/WD40 domain-containing protein [Arabidopsis thaliana];gi|334188672|ref|NP_001190633.1|//transducin/WD40 domain-containing protein [Arabidopsis thaliana];gi|18425050|ref|NP_569031.1|//transducin/WD40 domain-containing protein [Arabidopsis thaliana]
AT1G64110	2832	1.18333333333333	4.87333333333333	2.04205238156039	0.774725198659911	*	GO:0005634//nucleus;GO:0005886//plasma membrane	GO:0005524//ATP binding;GO:0008568//microtubule-severing ATPase activity	GO:0048235//pollen sperm cell differentiation;GO:0031122//cytoplasmic microtubule organization	K13254//spastin [EC:3.6.4.3];K03231//elongation factor 1-alpha;K07767//katanin p60 ATPase-containing subunit A1 [EC:3.6.4.3]	gi|30696968|ref|NP_849842.1|//transcription factor DUO1 [Arabidopsis thaliana];gi|186492938|ref|NP_001117544.1|//transcription factor DUO1 [Arabidopsis thaliana]
AT2G16710	864	16.9966666666667	27.6233333333333	0.700635584208204	0.771174239277902	*	GO:0043231//intracellular membrane-bounded organelle	GO:0051540//metal cluster binding	GO:0009058//biosynthetic process;GO:0006089//lactate metabolic process;GO:0016192//vesicle-mediated transport	K13628//iron-sulfur cluster assembly protein	gi|334184259|ref|NP_001189536.1|//Iron-sulphur cluster biosynthesis family protein [Arabidopsis thaliana];gi|15227287|ref|NP_179262.1|//Iron-sulphur cluster biosynthesis family protein [Arabidopsis thaliana]
AT5G47050	1706	4.51333333333333	2.69	-0.746587160297216	0.574611678710856	*	NA	GO:0046914//transition metal ion binding	NA	K19042//E3 ubiquitin-protein ligase BOI and related proteins [EC:2.3.2.27]	gi|15238000|ref|NP_199516.1|//S-ribonuclease binding protein [Arabidopsis thaliana]
AT1G13635	1648	2.23	4.45	0.996761625933455	0.643741174516156	*	GO:0043231//intracellular membrane-bounded organelle	GO:0043733//DNA-3-methylbase glycosylase activity	GO:0006281//DNA repair	K01246//DNA-3-methyladenine glycosylase I [EC:3.2.2.20]	gi|42571455|ref|NP_973818.1|//putative 3-methyladenine glycosylase I [Arabidopsis thaliana]
AT1G65220	1753	46.7766666666667	45.0133333333333	-0.0554366547150286	0.236086884292715	*	NA	GO:0003743//translation initiation factor activity	GO:0006413//translational initiation;GO:0006446//regulation of translational initiation	K03240//translation initiation factor eIF-2B subunit epsilon	gi|18408228|ref|NP_564845.1|//ARM repeat superfamily protein [Arabidopsis thaliana]
AT2G29080	3044	39.1333333333333	52.3266666666667	0.419148356154275	0.689142232189828	*	GO:0031224//intrinsic component of membrane;GO:0009534//chloroplast thylakoid	GO:0004175//endopeptidase activity;GO:0046914//transition metal ion binding;GO:0042623//ATPase activity, coupled;GO:0032550//purine ribonucleoside binding	GO:0019538//protein metabolic process;GO:0009057//macromolecule catabolic process	K08956//AFG3 family protein [EC:3.4.24.-]	gi|30684118|ref|NP_850129.1|//FTSH protease 3 [Arabidopsis thaliana]
AT4G03635	1155	2.28666666666667	3.28	0.520449739166428	0.427693330010798	*	NA	NA	NA	K10268//F-box and leucine-rich repeat protein 2/20	gi|297813939|ref|XP_002874853.1|//hypothetical protein ARALYDRAFT_911822 [Arabidopsis lyrata subsp. lyrata]
AT5G45095	1690	0.613333333333333	0.41	-0.581047450717773	0.218401306863804	*	GO:0043231//intracellular membrane-bounded organelle	NA	NA	NA	gi|30694685|ref|NP_850921.1|//uncharacterized protein [Arabidopsis thaliana]
AT2G46280	1750	37.23	37.7966666666667	0.0217933908622556	0.152732785115043	*	GO:0080008//Cul4-RING E3 ubiquitin ligase complex;GO:0009506//plasmodesma;GO:0031461//cullin-RING ubiquitin ligase complex;GO:0016282//eukaryotic 43S preinitiation complex;GO:0005829//cytosol;GO:0005911//cell-cell junction;GO:0033290//eukaryotic 48S preinitiation complex;GO:0005852//eukaryotic translation initiation factor 3 complex;GO:0044444//cytoplasmic part	GO:0003743//translation initiation factor activity;GO:0005515//protein binding;GO:0000166//nucleotide binding;GO:0005488//binding	GO:0006446//regulation of translational initiation;GO:0046686//response to cadmium ion;GO:0006970//response to osmotic stress;GO:0009651//response to salt stress;GO:0010038//response to metal ion;GO:0001731//formation of translation preinitiation complex	K03246//translation initiation factor 3 subunit I	gi|30690306|ref|NP_182152.2|//transducin/WD40 repeat-like superfamily protein [Arabidopsis thaliana];gi|15225954|ref|NP_182151.1|//TGF-beta receptor interacting protein 1 [Arabidopsis thaliana]
AT5G65000	1314	10.5166666666667	14.66	0.479207598985057	0.640314810200183	*	GO:0012505//endomembrane system;GO:0031224//intrinsic component of membrane;GO:0005783//endoplasmic reticulum;GO:0016021//integral component of membrane;GO:0009536//plastid;GO:0009507//chloroplast;GO:0000139//Golgi membrane	GO:0005463//UDP-N-acetylgalactosamine transmembrane transporter activity;GO:0015215//nucleotide transmembrane transporter activity;GO:0005402//cation:sugar symporter activity;GO:0005351//sugar:proton symporter activity	GO:1903070//negative regulation of ER-associated ubiquitin-dependent protein catabolic process;GO:1903857//negative regulation of cytokinin dehydrogenase activity;GO:0006862//nucleotide transport;GO:0008643//carbohydrate transport;GO:0015789//UDP-N-acetylgalactosamine transport;GO:1990569//UDP-N-acetylglucosamine transmembrane transport;GO:0015992//proton transport;GO:0010584//pollen exine format…	K15272//solute carrier family 35 (UDP-sugar transporter), member A1/2/3	gi|18424900|ref|NP_569004.1|//Nucleotide-sugar transporter family protein [Arabidopsis thaliana]
AT2G19870	2218	2.13333333333333	6.8	1.6724253419715	0.794224326494449	*	GO:0009536//plastid	GO:0008168//methyltransferase activity;GO:0003676//nucleic acid binding	GO:0010467//gene expression;GO:0009451//RNA modification	K15507//21S rRNA (GM2251-2'-O)-methyltransferase [EC:2.1.1.-]	gi|30680811|ref|NP_849992.1|//tRNA/rRNA methyltransferase (SpoU) family protein [Arabidopsis thaliana]
AT4G34200	2227	57.1433333333333	59.8566666666667	0.0669267441828754	0.261573497245065	*	GO:0016020//membrane;GO:0009532//plastid stroma;GO:0005829//cytosol;GO:0005739//mitochondrion;GO:0009570//chloroplast stroma	GO:0016616//oxidoreductase activity, acting on the CH-OH group of donors, NAD or NADP as acceptor;GO:0016597//amino acid binding;GO:0005524//ATP binding;GO:0031406//carboxylic acid binding;GO:0051287//NAD binding;GO:0032550//purine ribonucleoside binding;GO:0004617//phosphoglycerate dehydrogenase activity;GO:0000166//nucleotide binding	GO:0009555//pollen development;GO:0009561//megagametogenesis;GO:0009553//embryo sac development;GO:0006564//L-serine biosynthetic process;GO:0055114//oxidation-reduction process;GO:0006563//L-serine metabolic process;GO:0009793//embryo development ending in seed dormancy	K00058//D-3-phosphoglycerate dehydrogenase [EC:1.1.1.95]	gi|15235282|ref|NP_195146.1|//D-3-phosphoglycerate dehydrogenase [Arabidopsis thaliana]
AT5G35660	1279	0.18	0.01	-4.16992500144231	0.263740067004458	*	NA	NA	NA	NA	gi|238481424|ref|NP_001154749.1|//glycine-rich protein [Arabidopsis thaliana]
AT2G14210	1096	3.44666666666667	0.0633333333333333	-5.76609295687135	0.827408145748539	Down	GO:0043231//intracellular membrane-bounded organelle	GO:0005515//protein binding;GO:0003676//nucleic acid binding;GO:0001071//nucleic acid binding transcription factor activity	GO:0044085//cellular component biogenesis;GO:0022610//biological adhesion;GO:0009555//pollen development;GO:0051276//chromosome organization;GO:0010167//response to nitrate;GO:0006351//transcription, DNA-templated;GO:0007015//actin filament organization;GO:0048528//post-embryonic root development;GO:0031667//response to nutrient levels;GO:0052386//cell wall thickening;GO:0040007//growth;GO:004549…	K09264//MADS-box transcription factor, plant;K09260//MADS-box transcription enhancer factor 2A;K04454//MADS-box transcription enhancer factor 2C	gi|15225607|ref|NP_179033.1|//protein agamous-like 44 [Arabidopsis thaliana]
AT5G59800	1424	2.61666666666667	2.63666666666667	0.0109850406938025	0.109927457983775	*	GO:0031981//nuclear lumen;GO:0044427//chromosomal part	GO:0016787//hydrolase activity;GO:0005515//protein binding;GO:0000166//nucleotide binding;GO:0003676//nucleic acid binding	GO:0009628//response to abiotic stimulus	NA	gi|15238536|ref|NP_200788.1|//methyl-CpG-binding domain-containing protein 7 [Arabidopsis thaliana]
AT3G54530	1226	0.186666666666667	0.01	-4.22239242133645	0.269762161862835	*	NA	NA	NA	NA	gi|116831299|gb|ABK28603.1|//unknown [Arabidopsis thaliana];gi|334185981|ref|NP_001190090.1|//uncharacterized protein [Arabidopsis thaliana]
AT2G28520	3225	21.69	15.4466666666667	-0.489734509528608	0.680649001855082	*	GO:0030658//transport vesicle membrane;GO:0016471//vacuolar proton-transporting V-type ATPase complex	GO:0015077//monovalent inorganic cation transmembrane transporter activity;GO:0017111//nucleoside-triphosphatase activity	GO:0015988//energy coupled proton transmembrane transport, against electrochemical gradient;GO:0070071//proton-transporting two-sector ATPase complex assembly	K02154//V-type H+-transporting ATPase subunit a	gi|30683925|ref|NP_850122.1|//vacuolar proton ATPase A1 [Arabidopsis thaliana]
AT3G54410	1092	0.09	0.0933333333333333	0.0524674198941355	0.102410222332973	*	GO:0043231//intracellular membrane-bounded organelle	NA	NA	NA	gi|727502274|ref|XP_010427139.1|//PREDICTED: uncharacterized protein LOC104712041 [Camelina sativa]
AT3G62900	5617	9.52333333333333	9.97666666666667	0.067091242561729	0.203228396599939	*	GO:0005634//nucleus;GO:0009506//plasmodesma;GO:0005911//cell-cell junction	GO:0046914//transition metal ion binding;GO:0008270//zinc ion binding	NA	K09566//peptidyl-prolyl isomerase G (cyclophilin G) [EC:5.2.1.8];K11294//nucleolin	gi|334186216|ref|NP_191849.3|//CW-type zinc-finger protein [Arabidopsis thaliana]
AT4G12800	1049	29.3366666666667	403.203333333333	3.78073070438538	0.963749757731816	Up	GO:0009526//plastid envelope;GO:0009534//chloroplast thylakoid;GO:0009570//chloroplast stroma;GO:0009522//photosystem I	NA	GO:0042254//ribosome biogenesis;GO:0019684//photosynthesis, light reaction;GO:0006873//cellular ion homeostasis;GO:0030001//metal ion transport;GO:0006996//organelle organization	K02699//photosystem I subunit XI	gi|15235490|ref|NP_193016.1|//photosystem I subunit L [Arabidopsis thaliana]
AT1G55730	2047	19.7666666666667	15.1233333333333	-0.386293445082622	0.614558241271423	*	GO:0031224//intrinsic component of membrane;GO:0000325//plant-type vacuole	GO:0015368//calcium:cation antiporter activity	GO:0006605//protein targeting;GO:0000041//transition metal ion transport;GO:0015748//organophosphate ester transport;GO:0072503//cellular divalent inorganic cation homeostasis;GO:0006865//amino acid transport;GO:0009626//plant-type hypersensitive response;GO:0016482//cytosolic transport;GO:0015672//monovalent inorganic cation transport;GO:0051707//response to other organism;GO:0070838//divalent m…	K07300//Ca2+:H+ antiporter	gi|30696001|ref|NP_175969.2|//vacuolar cation/proton exchanger 5 [Arabidopsis thaliana]
AT1G07310	1850	38.1766666666667	30.5666666666667	-0.320731908579089	0.604611401832932	*	GO:0043231//intracellular membrane-bounded organelle	NA	NA	K19747//BAHD acyltransferase [EC:2.3.1.-];K15178//RNA polymerase-associated protein RTF1;K05747//Wiskott-Aldrich syndrome protein	gi|18390752|ref|NP_563785.1|//calcium-dependent lipid-binding domain protein [Arabidopsis thaliana]
AT1G77230	2561	3.85666666666667	6.29666666666667	0.70723383728088	0.622075476922225	*	NA	NA	NA	K00666//fatty-acyl-CoA synthase [EC:6.2.1.-];K01904//4-coumarate--CoA ligase [EC:6.2.1.12]	gi|15223865|ref|NP_177848.1|//acyl-activating enzyme 2 [Arabidopsis thaliana]
AT1G52400	2134	0.716666666666667	11.11	3.95441275252079	0.9145139408035	Up	GO:0005634//nucleus;GO:0005783//endoplasmic reticulum;GO:0009506//plasmodesma;GO:0010168//ER body;GO:0042579//microbody;GO:0005777//peroxisome;GO:0005773//vacuole;GO:0005911//cell-cell junction;GO:0005576//extracellular region;GO:0009536//plastid;GO:0009507//chloroplast	GO:0008422//beta-glucosidase activity;GO:0005515//protein binding;GO:0042802//identical protein binding;GO:0051993//abscisic acid glucose ester beta-glucosidase activity;GO:0043167//ion binding	GO:0009738//abscisic acid-activated signaling pathway;GO:0009414//response to water deprivation;GO:0006970//response to osmotic stress;GO:0010118//stomatal movement;GO:0009687//abscisic acid metabolic process;GO:0006066//alcohol metabolic process;GO:0044238//primary metabolic process;GO:0009651//response to salt stress;GO:0005975//carbohydrate metabolic process;GO:0019762//glucosinolate catabolic…	K15748//beta-D-glucopyranosyl abscisate beta-glucosidase [EC:3.2.1.175]	gi|15218992|ref|NP_175649.1|//beta glucosidase 18 [Arabidopsis thaliana]
AT5G60580	2293	22.2533333333333	19.8966666666667	-0.161494700912795	0.387109948223828	*	GO:0016021//integral component of membrane;GO:0005737//cytoplasm	GO:0046914//transition metal ion binding;GO:0008270//zinc ion binding	NA	K15407//queuine tRNA-ribosyltransferase subunit QTRTD1 [EC:2.4.2.29];K10661//E3 ubiquitin-protein ligase MARCH6 [EC:2.3.2.27];K19612//2',5'-phosphodiesterase [EC:3.1.13.4 3.1.4.-]	gi|18424371|ref|NP_568923.1|//RING/U-box domain-containing protein [Arabidopsis thaliana];gi|30697388|ref|NP_851232.1|//RING/U-box domain-containing protein [Arabidopsis thaliana]
AT5G48780	2071	0.613333333333333	0.523333333333333	-0.228941207165386	0.153127336157488	*	GO:0043231//intracellular membrane-bounded organelle	GO:0032550//purine ribonucleoside binding	GO:0007154//cell communication;GO:0006950//response to stress	K19613//leucine-rich repeat protein SHOC2	gi|334188267|ref|NP_001190494.1|//TIR-NBS class disease resistance protein [Arabidopsis thaliana]
AT3G22320	1005	48.69	59.9033333333333	0.29901078370366	0.604486806766896	*	GO:0016591//DNA-directed RNA polymerase II, holoenzyme	GO:0034062//RNA polymerase activity;GO:0003676//nucleic acid binding	GO:0006605//protein targeting;GO:0010467//gene expression	K03013//DNA-directed RNA polymerases I, II, and III subunit RPABC1	gi|15228724|ref|NP_188871.1|//DNA-directed RNA polymerase NRPB5 [Arabidopsis thaliana]
AT5G22820	2385	3.76	3.84666666666667	0.0328761562466891	0.132977545200321	*	NA	NA	GO:0006625//protein targeting to peroxisome;GO:0009062//fatty acid catabolic process	K00679//phospholipid:diacylglycerol acyltransferase [EC:2.3.1.158];K10960//geranylgeranyl reductase [EC:1.3.1.83]	gi|10177229|dbj|BAB10603.1|//unnamed protein product [Arabidopsis thaliana];gi|334187850|ref|NP_001190369.1|//ARM repeat superfamily protein [Arabidopsis thaliana]
AT2G44440	1836	4.99	4.67333333333333	-0.0945878720477938	0.196354902123654	*	NA	NA	NA	K06236//collagen, type I, alpha;K08737//DNA mismatch repair protein MSH6	gi|42569914|ref|NP_181972.2|//Emsy N Terminus (ENT) domain-containing protein [Arabidopsis thaliana]
AT4G30993	1873	5.26333333333333	19.8133333333333	1.91242294467836	0.882070769997508	Up	GO:0009536//plastid	NA	NA	K14772//U3 small nucleolar RNA-associated protein 20	gi|18417714|ref|NP_567863.1|//Calcineurin-like metallo-phosphoesterase superfamily protein [Arabidopsis thaliana]
AT3G57440	1238	0.08	0.11	0.459431618637297	0.123473710441067	*	NA	NA	NA	NA	gi|79446842|ref|NP_191303.2|//uncharacterized protein [Arabidopsis thaliana];gi|6706415|emb|CAB66101.1|//hypothetical protein [Arabidopsis thaliana]
AT1G16430	755	3.28666666666667	4.61	0.488141604772583	0.473482016778802	*	GO:0043231//intracellular membrane-bounded organelle;GO:0043234//protein complex	GO:0001076//transcription factor activity, RNA polymerase II transcription factor binding	GO:0006366//transcription from RNA polymerase II promoter	K15139//mediator of RNA polymerase II transcription subunit 22	gi|18394361|ref|NP_563997.1|//mediator of RNA polymerase II transcription subunit 22a [Arabidopsis thaliana]
AT5G14740	1328	17.86	19.7266666666667	0.143415115351542	0.35044438906886	*	GO:0009535//chloroplast thylakoid membrane;GO:0048046//apoplast;GO:0009526//plastid envelope;GO:0009534//chloroplast thylakoid;GO:0005829//cytosol;GO:0009532//plastid stroma;GO:0005576//extracellular region;GO:0009941//chloroplast envelope;GO:0009570//chloroplast stroma	GO:0016836//hydro-lyase activity;GO:0046914//transition metal ion binding;GO:0008270//zinc ion binding;GO:0004089//carbonate dehydratase activity	GO:0006605//protein targeting;GO:0010243//response to organonitrogen compound;GO:0006089//lactate metabolic process;GO:0042743//hydrogen peroxide metabolic process;GO:0006091//generation of precursor metabolites and energy;GO:0009627//systemic acquired resistance;GO:0042742//defense response to bacterium;GO:0009696//salicylic acid metabolic process;GO:0015976//carbon utilization;GO:0009626//plant…	K01673//carbonic anhydrase [EC:4.2.1.1]	gi|79327873|ref|NP_001031883.1|//carbonic anhydrase 2 [Arabidopsis thaliana];gi|79327881|ref|NP_001031884.1|//carbonic anhydrase 2 [Arabidopsis thaliana];gi|222424588|dbj|BAH20249.1|//AT5G14740 [Arabidopsis thaliana];gi|30685030|ref|NP_568303.2|//carbonic anhydrase 2 [Arabidopsis thaliana]
AT5G60260	539	0.07	0.0733333333333333	0.0671141958585367	0.102410222332973	*	NA	NA	NA	NA	gi|8885576|dbj|BAA97506.1|//unnamed protein product [Arabidopsis thaliana]
AT1G27752	3282	11.9733333333333	12.1366666666667	0.019547390703368	0.137324528615334	*	GO:0043231//intracellular membrane-bounded organelle;GO:0005634//nucleus	GO:0000166//nucleotide binding	NA	K18667//activating signal cointegrator complex subunit 2	gi|145324044|ref|NP_001077611.1|//ubiquitin system component Cue protein [Arabidopsis thaliana];gi|145336181|ref|NP_174096.3|//nucleic acid binding protein [Arabidopsis thaliana]
AT5G54225	337	0.563333333333333	0.12	-2.23095443483987	0.360287399285655	*	NA	NA	NA	NA	gi|79330828|ref|NP_001032074.1|//pollen coat protein-like cystein rich protein [Arabidopsis thaliana]
AT5G66760	2546	84.37	164.786666666667	0.965797508308547	0.85546280145084	*	GO:0030312//external encapsulating structure;GO:0005746//mitochondrial respiratory chain	GO:0016627//oxidoreductase activity, acting on the CH-CH group of donors;GO:0000166//nucleotide binding;GO:0046914//transition metal ion binding;GO:0032550//purine ribonucleoside binding	GO:0022904//respiratory electron transport chain;GO:0009060//aerobic respiration	K00234//succinate dehydrogenase (ubiquinone) flavoprotein subunit [EC:1.3.5.1]	gi|15240075|ref|NP_201477.1|//succinate dehydrogenase [ubiquinone] flavoprotein subunit 1 [Arabidopsis thaliana]
AT2G16580	893	6.35666666666667	1.13666666666667	-2.48346119928858	0.826792092366476	Down	GO:0043231//intracellular membrane-bounded organelle	NA	GO:0009725//response to hormone	K14488//SAUR family protein	gi|15227246|ref|NP_179248.1|//SAUR-like auxin-responsive protein [Arabidopsis thaliana]
AT3G09700	810	2.17333333333333	4.82333333333333	1.15012105230065	0.685819697095551	*	NA	GO:0005515//protein binding	GO:0044267//cellular protein metabolic process;GO:0006325//chromatin organization;GO:0006812//cation transport	K09539//DnaJ homolog subfamily C member 19	gi|18398610|ref|NP_566352.1|//chaperone DnaJ-domain containing protein [Arabidopsis thaliana]
AT5G47510	1416	2.46333333333333	4.63	0.910400329835242	0.625176509676883	*	GO:0016020//membrane	NA	GO:0051234//establishment of localization	K19996//phosphatidylinositol transfer protein SFH5;K02433//aspartyl-tRNA(Asn)/glutamyl-tRNA(Gln) amidotransferase subunit A [EC:6.3.5.6 6.3.5.7]	gi|30695223|ref|NP_199562.2|//Sec14p-like phosphatidylinositol transfer family protein [Arabidopsis thaliana]
AT3G50390	1672	0.1	0.216666666666667	1.11547721741994	0.189599080765291	*	GO:0043231//intracellular membrane-bounded organelle;GO:0031234//extrinsic component of cytoplasmic side of plasma membrane	NA	NA	K03362//F-box and WD-40 domain protein 1/11;K14963//COMPASS component SWD3;K16794//platelet-activating factor acetylhydrolase IB subunit alpha	gi|42565801|ref|NP_190608.2|//transducin/WD40 domain-containing protein [Arabidopsis thaliana]
AT1G11190	1274	4.13	6.57666666666667	0.671214768582957	0.616987845059113	*	NA	GO:0004520//endodeoxyribonuclease activity;GO:0004521//endoribonuclease activity;GO:0097159//organic cyclic compound binding	GO:0010260//organ senescence;GO:0003006//developmental process involved in reproduction;GO:0006259//DNA metabolic process	NA	gi|15220307|ref|NP_172585.1|//endonuclease 1 [Arabidopsis thaliana]
AT4G14368	3419	0.113333333333333	0.0333333333333333	-1.76553474636298	0.164714677298779	*	NA	GO:0043169//cation binding;GO:0016462//pyrophosphatase activity;GO:0032550//purine ribonucleoside binding	GO:0007154//cell communication	K10615//E3 ubiquitin-protein ligase HERC4 [EC:2.3.2.26]	gi|334186523|ref|NP_001154232.2|//regulator of chromosome condensation repeat-containing protein [Arabidopsis thaliana]
AT4G34350	1781	39.3066666666667	53.81	0.45310028308086	0.706509400005538	*	GO:0009532//plastid stroma	GO:0052592//oxidoreductase activity, acting on CH or CH2 groups, with an iron-sulfur protein as acceptor;GO:0016726//oxidoreductase activity, acting on CH or CH2 groups, NAD or NADP as acceptor	GO:0006090//pyruvate metabolic process;GO:0009636//response to toxic substance	K03527//4-hydroxy-3-methylbut-2-en-1-yl diphosphate reductase [EC:1.17.7.4]	gi|18418433|ref|NP_567965.1|//4-hydroxy-3-methylbut-2-enyl diphosphate reductase [Arabidopsis thaliana]
AT2G30730	1017	0.133333333333333	0.04	-1.73696559416621	0.172259600742033	*	GO:0016020//membrane;GO:0005911//cell-cell junction	GO:0004672//protein kinase activity;GO:0019900//kinase binding;GO:0032550//purine ribonucleoside binding	GO:0006464//cellular protein modification process;GO:0006796//phosphate-containing compound metabolic process	K13436//pto-interacting protein 1 [EC:2.7.11.1]	gi|15224556|ref|NP_180631.1|//putative protein tyrosine kinase [Arabidopsis thaliana]
AT3G23070	2977	3.1	9.33666666666667	1.59063936207911	0.820693856078855	Up	GO:0009536//plastid	GO:0003676//nucleic acid binding	GO:0009791//post-embryonic development;GO:0000377//RNA splicing, via transesterification reactions with bulged adenosine as nucleophile	K01148//poly(A)-specific ribonuclease [EC:3.1.13.4]	gi|30686898|ref|NP_188947.2|//CRM family member 3A [Arabidopsis thaliana]
AT2G23690	1070	25.0366666666667	14.1366666666667	-0.824600515217691	0.793352161032201	*	NA	NA	NA	NA	gi|334184396|ref|NP_179949.2|//uncharacterized protein [Arabidopsis thaliana]
AT5G16950	669	3.75666666666667	6.6	0.813012914794751	0.660769166874325	*	NA	NA	NA	NA	gi|15237881|ref|NP_197197.1|//uncharacterized protein [Arabidopsis thaliana]
AT2G40710	664	0.0633333333333333	0.0766666666666667	0.275634442613427	0.11169255475261	*	GO:0031224//intrinsic component of membrane	NA	GO:0009719//response to endogenous stimulus;GO:0034285//response to disaccharide	K07297//adiponectin receptor	gi|15235657|ref|NP_195483.1|//heptahelical transmembrane protein HHP4 [Arabidopsis thaliana]
AT3G14360	1855	2.21666666666667	2.81666666666667	0.345597000780995	0.321282221668466	*	GO:0009536//plastid	GO:0016298//lipase activity	GO:0044238//primary metabolic process	K16818//phospholipase A1 [EC:3.1.1.32];K03147//phosphomethylpyrimidine synthase [EC:4.1.99.17]	gi|42564151|ref|NP_566484.2|//alpha/beta-hydrolases [Arabidopsis thaliana]
AT1G26650	1538	31.7066666666667	28.4533333333333	-0.156188538921231	0.404664008638591	*	NA	NA	NA	NA	gi|42562334|ref|NP_564252.2|//uncharacterized protein [Arabidopsis thaliana]
AT5G20300	2660	6.67333333333333	9.14	0.453786596943232	0.566090760583659	*	NA	GO:0032550//purine ribonucleoside binding	NA	NA	gi|30687747|ref|NP_197530.2|//translocase of chloroplast 90 [Arabidopsis thaliana]
AT3G01550	1574	0.05	0.983333333333333	4.29768054864069	0.548716670819836	*	GO:0031224//intrinsic component of membrane;GO:0009536//plastid	GO:0015291//secondary active transmembrane transporter activity;GO:0008028//monocarboxylic acid transmembrane transporter activity	GO:0015748//organophosphate ester transport;GO:0009813//flavonoid biosynthetic process;GO:0015851//nucleobase transport;GO:0015718//monocarboxylic acid transport	K15283//solute carrier family 35, member E1	gi|18395855|ref|NP_566142.1|//phosphoenolpyruvate (pep)/phosphate translocator 2 [Arabidopsis thaliana]
AT5G49950	1849	14.34	15.8166666666667	0.141400562485411	0.334814630229532	*	NA	NA	NA	K07019//uncharacterized protein;K13696//abhydrolase domain-containing protein 1/3	gi|15240586|ref|NP_199806.1|//alpha/beta-Hydrolases superfamily protein [Arabidopsis thaliana]
AT2G02930	1046	0.35	0.1	-1.8073549220576	0.269589113160008	*	GO:0016020//membrane;GO:0005911//cell-cell junction;GO:0009532//plastid stroma;GO:0005576//extracellular region	GO:0016765//transferase activity, transferring alkyl or aryl (other than methyl) groups;GO:0097159//organic cyclic compound binding;GO:0072341//modified amino acid binding	GO:0009404//toxin metabolic process;GO:0006970//response to osmotic stress;GO:0006952//defense response;GO:0010038//response to metal ion	K00799//glutathione S-transferase [EC:2.5.1.18]	gi|15227063|ref|NP_178394.1|//glutathione S-transferase F3 [Arabidopsis thaliana]
AT5G40530	1184	6.24666666666667	7.01333333333333	0.167013751633116	0.297899880942492	*	NA	GO:0016741//transferase activity, transferring one-carbon groups	GO:0008152//metabolic process	K14850//ribosomal RNA-processing protein 8 [EC:2.1.1.287]	gi|30693618|ref|NP_198869.2|//S-adenosyl-L-methionine-dependent methyltransferases superfamily protein [Arabidopsis thaliana];gi|9758079|dbj|BAB08523.1|//unnamed protein product [Arabidopsis thaliana]
AT4G38730	1610	10.5333333333333	7.62333333333333	-0.466468192652793	0.594713016031232	*	GO:0009536//plastid;GO:0005737//cytoplasm	GO:0046873//metal ion transmembrane transporter activity;GO:0003743//translation initiation factor activity	GO:0006413//translational initiation;GO:0009627//systemic acquired resistance;GO:0070838//divalent metal ion transport	K17046//protein DEK;K14674//TAG lipase / steryl ester hydrolase / phospholipase A2 / LPA acyltransferase [EC:3.1.1.3 3.1.1.13 3.1.1.4 2.3.1.51];K11292//transcription elongation factor SPT6;K14306//nuclear pore complex protein Nup62;K12879//THO complex subunit 2	gi|42567518|ref|NP_195584.2|//uncharacterized protein [Arabidopsis thaliana];gi|15234779|ref|NP_195583.1|//glycine-rich protein [Arabidopsis thaliana]
AT4G22320	1139	4.67	3.61666666666667	-0.368761913098976	0.40749508541684	*	NA	NA	NA	NA	gi|30685783|ref|NP_193963.2|//uncharacterized protein [Arabidopsis thaliana];gi|334186808|ref|NP_001190798.1|//uncharacterized protein [Arabidopsis thaliana]
AT2G32040	2084	8.74666666666667	12.7333333333333	0.541804918305027	0.654636320846139	*	GO:0009526//plastid envelope;GO:0016021//integral component of membrane;GO:0009941//chloroplast envelope	GO:0008517//folic acid transporter activity;GO:0090484//drug transporter activity;GO:0015231//5-formyltetrahydrofolate transporter activity	GO:0006810//transport;GO:0006835//dicarboxylic acid transport	NA	gi|18402856|ref|NP_565734.1|//folate-biopterin transporter 1 [Arabidopsis thaliana]
AT3G03740	3489	7.61666666666667	8.79666666666667	0.207797185380836	0.364350582828031	*	GO:0044444//cytoplasmic part	GO:0005488//binding	GO:0009414//response to water deprivation;GO:0009651//response to salt stress	K10523//speckle-type POZ protein	gi|30678912|ref|NP_566212.2|//BTB/POZ and M4 domain-containing protein [Arabidopsis thaliana]
AT3G58010	1228	5.93333333333333	5.91333333333333	-0.00487123155269627	0.106431874186671	*	GO:0044436//thylakoid part;GO:0009534//chloroplast thylakoid;GO:0009570//chloroplast stroma	NA	GO:0006090//pyruvate metabolic process;GO:0009668//plastid membrane organization	K06268//serine/threonine-protein phosphatase 2B regulatory subunit	gi|15230933|ref|NP_191360.1|//plastoglobulin 34kD [Arabidopsis thaliana]
AT5G45850	1816	0.496666666666667	1.62	1.70564398314362	0.535973364343661	*	GO:0043231//intracellular membrane-bounded organelle	NA	GO:0003006//developmental process involved in reproduction	NA	gi|145358902|ref|NP_199397.2|//uncharacterized protein [Arabidopsis thaliana]
AT1G34640	603	5.88666666666667	14.5533333333333	1.30582678734232	0.829553949663593	Up	GO:0031224//intrinsic component of membrane;GO:0005789//endoplasmic reticulum membrane	GO:0016787//hydrolase activity	GO:0016485//protein processing	NA	gi|18399371|ref|NP_564450.1|//peptidase [Arabidopsis thaliana]
AT3G08970	2113	8.49	3.87666666666667	-1.13094786280098	0.764065398565772	*	GO:0005911//cell-cell junction;GO:0044432//endoplasmic reticulum part	GO:0005515//protein binding;GO:0003824//catalytic activity	GO:0044267//cellular protein metabolic process;GO:0009687//abscisic acid metabolic process;GO:0009642//response to light intensity;GO:0009408//response to heat;GO:0000904//cell morphogenesis involved in differentiation;GO:0000302//response to reactive oxygen species	K03686//molecular chaperone DnaJ	gi|15231993|ref|NP_187509.1|//J domain protein ATERDJ3A [Arabidopsis thaliana]
AT3G53900	1270	2.58	13.36	2.3724770370508	0.881440872719218	Up	GO:0009532//plastid stroma	GO:0016763//transferase activity, transferring pentosyl groups	GO:0009267//cellular response to starvation;GO:0019860//uracil metabolic process	K00761//uracil phosphoribosyltransferase [EC:2.4.2.9]	gi|15232358|ref|NP_190958.1|//uracil phosphoribosyltransferase [Arabidopsis thaliana]
AT2G13275	407	0.01	0.186666666666667	4.22239242133645	0.269762161862835	*	NA	NA	NA	NA	NA
AT5G38420	935	67.0966666666667	89.0333333333333	0.408104474398148	0.696424121604784	*	GO:0009536//plastid	GO:0016831//carboxy-lyase activity;GO:0016491//oxidoreductase activity	GO:0015977//carbon fixation;GO:0043094//cellular metabolic compound salvage	K01602//ribulose-bisphosphate carboxylase small chain [EC:4.1.1.39]	gi|15240903|ref|NP_198658.1|//ribulose bisphosphate carboxylase small chain 2B [Arabidopsis thaliana]
AT4G11790	1759	14.78	20.0166666666667	0.437555475725689	0.648344270011352	*	GO:0043231//intracellular membrane-bounded organelle	NA	GO:0006810//transport	K14295//nuclear pore complex protein Nup50	gi|18413658|ref|NP_567381.1|//pleckstrin homology domain-containing protein [Arabidopsis thaliana]
AT3G62620	1374	2.76	4.84666666666667	0.812324596420269	0.608556912257386	*	GO:0009536//plastid;GO:0009507//chloroplast	NA	NA	NA	gi|334186212|ref|NP_001190164.1|//uncharacterized protein [Arabidopsis thaliana];gi|7362742|emb|CAB83112.1|//hypothetical protein [Arabidopsis thaliana];gi|42566148|ref|NP_191821.2|//uncharacterized protein [Arabidopsis thaliana]
AT2G18720	1166	0.273333333333333	0.316666666666667	0.212303603712864	0.127426142813633	*	GO:0031224//intrinsic component of membrane;GO:0044424//intracellular part	GO:0003723//RNA binding;GO:0070011//peptidase activity, acting on L-amino acid peptides;GO:0017111//nucleoside-triphosphatase activity;GO:0032550//purine ribonucleoside binding	GO:0009154//purine ribonucleotide catabolic process;GO:0006412//translation	K03242//translation initiation factor 2 subunit 3	gi|186501375|ref|NP_179462.2|//translation elongation factor EF1A/initiation factor IF2gamma family protein [Arabidopsis thaliana]
AT2G34940	2109	0.546666666666667	0.17	-1.68512666264659	0.328757925630589	*	GO:0043231//intracellular membrane-bounded organelle;GO:0005887//integral component of plasma membrane;GO:0043234//protein complex;GO:0017119//Golgi transport complex;GO:0016021//integral component of membrane	GO:0046872//metal ion binding;GO:0005509//calcium ion binding	GO:0006605//protein targeting;GO:0009814//defense response, incompatible interaction;GO:0033554//cellular response to stress;GO:0006623//protein targeting to vacuole;GO:0009746//response to hexose;GO:0034285//response to disaccharide;GO:0009696//salicylic acid metabolic process	NA	gi|15226864|ref|NP_181040.1|//vacuolar-sorting receptor 5 [Arabidopsis thaliana]
AT3G51780	1541	7.87	14.2833333333333	0.85989716277122	0.76412769609879	*	GO:0044444//cytoplasmic part	GO:0005515//protein binding	GO:0003006//developmental process involved in reproduction;GO:0006970//response to osmotic stress	NA	gi|186510943|ref|NP_190746.2|//BCL-2-associated athanogene 4 [Arabidopsis thaliana]
AT4G05130	1899	0.41	0.1	-2.03562390973072	0.302987512805604	*	GO:0031224//intrinsic component of membrane	GO:0015932//nucleobase-containing compound transmembrane transporter activity	GO:0015858//nucleoside transport	K15014//solute carrier family 29 (equilibrative nucleoside transporter), member 1/2/3	gi|15234603|ref|NP_192422.1|//equilibrative nucleoside transporter 4 [Arabidopsis thaliana]
AT5G11320	1697	0.01	0.21	4.39231742277876	0.285149652518205	*	GO:0012505//endomembrane system;GO:0031981//nuclear lumen;GO:0031090//organelle membrane;GO:0009536//plastid	GO:0016831//carboxy-lyase activity;GO:0016709//oxidoreductase activity, acting on paired donors, with incorporation or reduction of molecular oxygen, NAD(P)H as one donor, and incorporation of one atom of oxygen;GO:0000166//nucleotide binding	GO:0009908//flower development;GO:0048831//regulation of shoot system development;GO:0009653//anatomical structure morphogenesis;GO:0044710//single-organism metabolic process;GO:0009793//embryo development ending in seed dormancy;GO:0009850//auxin metabolic process	K11816//indole-3-pyruvate monooxygenase [EC:1.14.13.168]	gi|30683580|ref|NP_850808.1|//probable indole-3-pyruvate monooxygenase YUCCA4 [Arabidopsis thaliana];gi|15239020|ref|NP_196693.1|//probable indole-3-pyruvate monooxygenase YUCCA4 [Arabidopsis thaliana]
AT2G20320	3708	4.40333333333333	5.10666666666667	0.213785830678129	0.304731843730099	*	GO:0043231//intracellular membrane-bounded organelle	NA	GO:0009690//cytokinin metabolic process;GO:0046942//carboxylic acid transport	K20161//DENN domain-containing protein 2	gi|334184326|ref|NP_179622.5|//DENN (AEX-3) domain-containing protein [Arabidopsis thaliana]
AT5G63910	1878	20.79	24.6833333333333	0.247647476596684	0.509026220339452	*	GO:0043231//intracellular membrane-bounded organelle;GO:0031090//organelle membrane	GO:0016670//oxidoreductase activity, acting on a sulfur group of donors, oxygen as acceptor	GO:0042743//hydrogen peroxide metabolic process;GO:0006644//phospholipid metabolic process;GO:0000098//sulfur amino acid catabolic process;GO:0019941//modification-dependent protein catabolic process;GO:0009755//hormone-mediated signaling pathway	K05906//prenylcysteine oxidase / farnesylcysteine lyase [EC:1.8.3.5 1.8.3.6]	gi|15237560|ref|NP_201196.1|//farnesylcysteine lyase [Arabidopsis thaliana]
AT3G14880	1101	0.33	0.0366666666666667	-3.16992500144231	0.311626104050724	*	GO:0043231//intracellular membrane-bounded organelle	NA	GO:0009628//response to abiotic stimulus	K14431//transcription factor TGA	gi|145338516|ref|NP_188106.2|//uncharacterized protein [Arabidopsis thaliana];gi|186510075|ref|NP_001118628.1|//uncharacterized protein [Arabidopsis thaliana]
AT1G50310	1262	0.0833333333333333	0.133333333333333	0.678071905112638	0.137179167704959	*	GO:0031224//intrinsic component of membrane	GO:0005402//cation:sugar symporter activity	GO:0044763//single-organism cellular process;GO:0051234//establishment of localization	K08150//MFS transporter, SP family, solute carrier family 2 (myo-inositol transporter), member 13	gi|15222935|ref|NP_175449.1|//sugar transporter 9 [Arabidopsis thaliana]
AT2G16190	1128	0.166666666666667	0.0666666666666667	-1.32192809488736	0.177298778968353	*	GO:0043231//intracellular membrane-bounded organelle	NA	NA	K02115//F-type H+-transporting ATPase subunit gamma	gi|15226704|ref|NP_179215.1|//uncharacterized protein [Arabidopsis thaliana];gi|186500690|ref|NP_001118327.1|//uncharacterized protein [Arabidopsis thaliana]
AT3G45600	1163	99.8066666666667	70.0466666666667	-0.510819786463	0.748664064014176	*	GO:0031224//intrinsic component of membrane;GO:0005911//cell-cell junction	NA	GO:0044767//single-organism developmental process	K17345//tetraspanin-5	gi|15231187|ref|NP_190146.1|//tetraspanin3 [Arabidopsis thaliana]
AT4G02730	1299	5.25666666666667	5.87666666666667	0.160849814529671	0.27330619929673	*	NA	NA	NA	K14963//COMPASS component SWD3	gi|15235470|ref|NP_192182.1|//transducin/WD40 domain-containing protein [Arabidopsis thaliana]
AT4G11175	977	4.14	18.4	2.15200309344505	0.889331893568126	Up	GO:0009536//plastid	GO:0008135//translation factor activity, RNA binding	GO:0009668//plastid membrane organization;GO:0006412//translation;GO:0006351//transcription, DNA-templated	K02518//translation initiation factor IF-1	gi|15237084|ref|NP_192856.1|//putative translation initiation factor IF-1 [Arabidopsis thaliana]
AT4G21350	1125	7.29666666666667	8.81333333333333	0.272450222326745	0.426094359996677	*	GO:0043231//intracellular membrane-bounded organelle;GO:0005875//microtubule associated complex	GO:0008092//cytoskeletal protein binding;GO:0019787//ubiquitin-like protein transferase activity;GO:0046914//transition metal ion binding	GO:0032446//protein modification by small protein conjugation	K08332//vacuolar protein 8	gi|15234419|ref|NP_193866.1|//U-box domain-containing protein 8 [Arabidopsis thaliana]
AT3G25573	558	0.01	0.01	0	0.102410222332973	*	NA	NA	NA	NA	gi|116830171|gb|ABK28043.1|//unknown [Arabidopsis thaliana]
AT4G25670	1213	42.79	42.7266666666667	-0.00213690982564172	0.10944292161586	*	NA	NA	NA	NA	gi|4914459|emb|CAB43698.1|//hypothetical protein [Arabidopsis thaliana]
AT1G49430	2508	3.79666666666667	12.8566666666667	1.75971139892065	0.853870753384833	Up	GO:0043231//intracellular membrane-bounded organelle;GO:0005634//nucleus;GO:0009506//plasmodesma;GO:0005911//cell-cell junction	GO:0015645//fatty acid ligase activity;GO:0004467//long-chain fatty acid-CoA ligase activity;GO:0031957//very long-chain fatty acid-CoA ligase activity	GO:0050832//defense response to fungus;GO:0010143//cutin biosynthetic process;GO:0009791//post-embryonic development;GO:0006952//defense response;GO:0010311//lateral root formation;GO:0009059//macromolecule biosynthetic process;GO:0010025//wax biosynthetic process;GO:0006633//fatty acid biosynthetic process	K01897//long-chain acyl-CoA synthetase [EC:6.2.1.3]	gi|22330132|ref|NP_175368.2|//long-chain acyl-CoA synthetase 2 [Arabidopsis thaliana]
AT2G27300	1165	0.71	0.8	0.17218097538268	0.15009552288396	*	GO:0043231//intracellular membrane-bounded organelle;GO:0016020//membrane	GO:0003676//nucleic acid binding;GO:0001071//nucleic acid binding transcription factor activity	GO:0048507//meristem development;GO:0009409//response to cold;GO:0006970//response to osmotic stress;GO:0032446//protein modification by small protein conjugation;GO:0006351//transcription, DNA-templated;GO:0009908//flower development;GO:0010876//lipid localization;GO:0006721//terpenoid metabolic process;GO:0009756//carbohydrate mediated signaling;GO:0009639//response to red or far red light	K12581//CCR4-NOT transcription complex subunit 7/8;K13126//polyadenylate-binding protein;K01054//acylglycerol lipase [EC:3.1.1.23]	gi|15225866|ref|NP_180298.1|//protein NTM1-like 8 [Arabidopsis thaliana]
AT3G04570	1706	4.87333333333333	4.59	-0.0864147518174732	0.189197607774732	*	GO:0005737//cytoplasm	NA	GO:0050832//defense response to fungus;GO:0006952//defense response;GO:0006811//ion transport	K05747//Wiskott-Aldrich syndrome protein;K02184//formin 2	gi|18396925|ref|NP_566232.1|//AT-hook motif nuclear-localized protein [Arabidopsis thaliana]
AT3G59110	2496	17.1866666666667	13.86	-0.310362505503281	0.539337431126616	*	GO:0016020//membrane;GO:0005911//cell-cell junction	GO:0004672//protein kinase activity;GO:0032550//purine ribonucleoside binding	GO:0006468//protein phosphorylation	K04730//interleukin-1 receptor-associated kinase 1 [EC:2.7.11.1]	gi|15231637|ref|NP_191470.1|//protein kinase family protein [Arabidopsis thaliana]
AT2G31800	1990	48.06	60.02	0.320606670468422	0.622546169393914	*	GO:0044424//intracellular part;GO:0005737//cytoplasm	GO:0004712//protein serine/threonine/tyrosine kinase activity;GO:0004674//protein serine/threonine kinase activity;GO:0005524//ATP binding;GO:0004672//protein kinase activity;GO:0032550//purine ribonucleoside binding	GO:0007165//signal transduction;GO:0006468//protein phosphorylation;GO:0046777//protein autophosphorylation	K06272//integrin-linked kinase [EC:2.7.11.1]	gi|4887756|gb|AAD32292.1|//putative protein kinase [Arabidopsis thaliana];gi|42569534|ref|NP_180739.2|//Integrin-linked protein kinase family protein [Arabidopsis thaliana]
AT5G43420	1637	2.96333333333333	10.54	1.8305820435286	0.843141733809563	Up	NA	GO:0046914//transition metal ion binding	NA	K19041//E3 ubiquitin-protein ligase RNF38/44 [EC:2.3.2.27]	gi|15239865|ref|NP_199155.1|//RING-H2 finger protein [Arabidopsis thaliana]
AT1G74240	1464	2.06333333333333	3.65	0.822919555274271	0.557369105961182	*	GO:0031224//intrinsic component of membrane;GO:0005634//nucleus	GO:0008270//zinc ion binding;GO:0003676//nucleic acid binding	GO:0044763//single-organism cellular process;GO:0006457//protein folding;GO:0044765//single-organism transport	K15115//solute carrier family 25 (mitochondrial folate transporter), member 32;K15111//solute carrier family 25 (mitochondrial S-adenosylmethionine transporter), member 26;K09506//DnaJ homolog subfamily A member 5	gi|15221189|ref|NP_177565.1|//DNAJ heat shock N-terminal domain-containing protein [Arabidopsis thaliana];gi|30699000|ref|NP_177564.2|//mitochondrial substrate carrier family protein [Arabidopsis thaliana]
AT3G02640	918	15.7	60.2233333333333	1.93955800365143	0.909737796605477	Up	GO:0009536//plastid	NA	GO:0006468//protein phosphorylation	NA	gi|18396262|ref|NP_566178.1|//uncharacterized protein [Arabidopsis thaliana]
AT3G10320	1958	4.32333333333333	0.966666666666667	-2.16105367423676	0.762847135697871	*	NA	GO:0016740//transferase activity	GO:0007568//aging	K18134//protein O-GlcNAc transferase [EC:2.4.1.255]	gi|15228253|ref|NP_187643.1|//Glycosyltransferase family 61 protein [Arabidopsis thaliana]
AT3G03110	3713	13.1166666666667	10.13	-0.372766960872555	0.559514909876236	*	GO:0005643//nuclear pore;GO:0009506//plasmodesma;GO:0005635//nuclear envelope;GO:0005911//cell-cell junction;GO:0005737//cytoplasm	GO:0022892//substrate-specific transporter activity;GO:0008536//Ran GTPase binding;GO:0005049//nuclear export signal receptor activity	GO:0006006//glucose metabolic process;GO:0009856//pollination;GO:0009846//pollen germination;GO:0006997//nucleus organization;GO:0003006//developmental process involved in reproduction;GO:0051603//proteolysis involved in cellular protein catabolic process;GO:0009555//pollen development;GO:0000056//ribosomal small subunit export from nucleus;GO:0046825//regulation of protein export from nucleus;GO…	K14290//exportin-1	gi|30678764|ref|NP_566193.2|//exportin 1B [Arabidopsis thaliana]
AT1G01760	1299	1.31666666666667	1.82	0.467048297855387	0.313197386272393	*	GO:0005634//nucleus	GO:0003723//RNA binding;GO:0016814//hydrolase activity, acting on carbon-nitrogen (but not peptide) bonds, in cyclic amidines;GO:0004000//adenosine deaminase activity;GO:0003676//nucleic acid binding	GO:0006396//RNA processing;GO:0010467//gene expression	K15440//tRNA-specific adenosine deaminase 1 [EC:3.5.4.34]	gi|186478036|ref|NP_171681.3|//adenosine-deaminase [Arabidopsis thaliana]
ATCG00065	114	0.01	0.01	0	0.102410222332973	*	GO:0044391//ribosomal subunit;GO:0009536//plastid	GO:0003723//RNA binding;GO:0005198//structural molecule activity	GO:0010467//gene expression	K02950//small subunit ribosomal protein S12	gi|288964185|gb|ADC79322.1|//ribosomal protein S12, partial (chloroplast) [Arabidopsis suecica]
AT3G19960	4655	9.26666666666667	17.4266666666667	0.911174258184563	0.788015339037019	*	GO:0016020//membrane;GO:0005783//endoplasmic reticulum;GO:0048046//apoplast;GO:0009534//chloroplast thylakoid;GO:0009524//phragmoplast;GO:0015629//actin cytoskeleton;GO:0016021//integral component of membrane;GO:0009941//chloroplast envelope;GO:0005886//plasma membrane;GO:0043231//intracellular membrane-bounded organelle;GO:0005634//nucleus;GO:0009504//cell plate;GO:0005768//endosome;GO:0016459//…	GO:0015035//protein disulfide oxidoreductase activity;GO:0000981//RNA polymerase II transcription factor activity, sequence-specific DNA binding;GO:0005524//ATP binding;GO:0003774//motor activity;GO:0042626//ATPase activity, coupled to transmembrane movement of substances;GO:0044212//transcription regulatory region DNA binding;GO:0032550//purine ribonucleoside binding;GO:0003779//actin binding;GO…	GO:0000103//sulfate assimilation;GO:0030048//actin filament-based movement;GO:0006879//cellular iron ion homeostasis;GO:0009555//pollen development;GO:0055114//oxidation-reduction process;GO:0045454//cell redox homeostasis;GO:0045893//positive regulation of transcription, DNA-templated;GO:0006357//regulation of transcription from RNA polymerase II promoter;GO:0043085//positive regulation of catal…	K10357//myosin V	gi|15231004|ref|NP_188630.1|//myosin 1 [Arabidopsis thaliana];gi|334185486|ref|NP_001154628.2|//myosin 1 [Arabidopsis thaliana]
AT3G28917	1106	0.543333333333333	0.0666666666666667	-3.02680005934372	0.39138771215771	*	NA	GO:0003676//nucleic acid binding	GO:0032502//developmental process;GO:0009725//response to hormone;GO:0051100//negative regulation of binding;GO:0009639//response to red or far red light	NA	gi|42572555|ref|NP_974373.1|//mini zinc finger 2 [Arabidopsis thaliana]
AT2G46420	2111	11.17	32.5233333333333	1.54184594173389	0.88112938505413	Up	GO:0043231//intracellular membrane-bounded organelle;GO:0005634//nucleus	NA	NA	NA	gi|18407071|ref|NP_566074.1|//uncharacterized protein [Arabidopsis thaliana]
AT3G45630	3647	13.3733333333333	16.8566666666667	0.333960172515103	0.555472492178199	*	GO:0043231//intracellular membrane-bounded organelle;GO:0005911//cell-cell junction	GO:0046914//transition metal ion binding;GO:0003676//nucleic acid binding;GO:0036094//small molecule binding	NA	K10643//CCR4-NOT transcription complex subunit 4 [EC:2.3.2.27]	gi|15231193|ref|NP_190149.1|//RNA binding (RRM/RBD/RNP motifs) family protein [Arabidopsis thaliana]
AT1G61160	632	1.98	1.09666666666667	-0.852375347065524	0.442222499100147	*	GO:0043231//intracellular membrane-bounded organelle	NA	NA	NA	gi|186492184|ref|NP_176311.2|//uncharacterized protein [Arabidopsis thaliana]
AT2G37805	854	0.0833333333333333	0.01	-3.05889368905357	0.172993327242019	*	NA	NA	NA	K03283//heat shock 70kDa protein 1/8;K16219//protein N-terminal methyltransferase [EC:2.1.1.244];K20393//PRA1 family protein 3	gi|15224369|ref|NP_181316.1|//cysteine/histidine-rich C1 domain-containing protein [Arabidopsis thaliana]
AT4G30410	1088	60.6533333333333	6.94333333333333	-3.12688659525101	0.941696431043553	Down	NA	GO:0001071//nucleic acid binding transcription factor activity	NA	NA	gi|15234741|ref|NP_194770.1|//protein IBH1-LIKE 1 [Arabidopsis thaliana]
AT4G27140	703	0.01	0.0566666666666667	2.50250034052918	0.145907744275549	*	NA	GO:0019901//protein kinase binding	GO:0044707//single-multicellular organism process;GO:0009685//gibberellin metabolic process;GO:0010876//lipid localization;GO:0009409//response to cold;GO:0010476//gibberellin mediated signaling pathway	K03113//translation initiation factor 1	gi|15236992|ref|NP_194444.1|//seed storage albumin 1 [Arabidopsis thaliana]
AT1G47480	1222	48.7266666666667	23.6466666666667	-1.0430747033014	0.85600271340366	Down	NA	GO:0003824//catalytic activity	GO:0048764//trichoblast maturation	K13258//2-hydroxyisoflavanone dehydratase [EC:4.2.1.105];K20506//tuliposide A-converting enzyme [EC:4.2.99.22]	gi|18401743|ref|NP_564507.1|//probable carboxylesterase 2 [Arabidopsis thaliana]
AT2G36420	1814	26.39	28	0.0854354765060603	0.281003405598472	*	NA	NA	NA	NA	gi|15227656|ref|NP_181183.1|//uncharacterized protein [Arabidopsis thaliana]
AT3G20560	1798	9.04333333333333	9.75333333333333	0.109040721856621	0.256409723952709	*	NA	GO:0016862//intramolecular oxidoreductase activity, interconverting keto- and enol-groups	GO:0019725//cellular homeostasis;GO:0016192//vesicle-mediated transport;GO:0030243//cellulose metabolic process	K20367//endoplasmic reticulum-Golgi intermediate compartment protein 3	gi|18402672|ref|NP_566664.1|//protein PDI-like 5-3 [Arabidopsis thaliana]
AT2G33580	2774	4.47666666666667	2.05	-1.12680098920084	0.669470055652463	*	NA	GO:0016301//kinase activity;GO:0032550//purine ribonucleoside binding	GO:0006464//cellular protein modification process;GO:0044036//cell wall macromolecule metabolic process	K13429//chitin elicitor receptor kinase 1;K04730//interleukin-1 receptor-associated kinase 1 [EC:2.7.11.1]	gi|15226133|ref|NP_180916.1|//LysM-containing receptor-like kinase [Arabidopsis thaliana]
AT5G53330	933	34.5966666666667	37.1566666666667	0.102988039808035	0.311466899244123	*	GO:0043231//intracellular membrane-bounded organelle	NA	NA	NA	gi|18423499|ref|NP_568790.1|//ubiquitin-associated/translation elongation factor EF1B protein [Arabidopsis thaliana]
AT1G22900	994	0.366666666666667	0.273333333333333	-0.423807708906576	0.158858709195116	*	GO:0030312//external encapsulating structure	NA	GO:0009699//phenylpropanoid biosynthetic process;GO:0006950//response to stress	K01870//isoleucyl-tRNA synthetase [EC:6.1.1.5];K19027//zinc finger FYVE domain-containing protein 26	gi|79350149|ref|NP_173703.2|//disease resistance-responsive, dirigent domain-containing protein [Arabidopsis thaliana]
AT1G65820	880	105.433333333333	157.463333333333	0.578684868864714	0.780726527673949	*	GO:0005783//endoplasmic reticulum;GO:0005794//Golgi apparatus;GO:0016021//integral component of membrane;GO:0005773//vacuole	GO:0004364//glutathione transferase activity;GO:0004602//glutathione peroxidase activity	GO:0002540//leukotriene production involved in inflammatory response;GO:0019370//leukotriene biosynthetic process;GO:0055114//oxidation-reduction process	K00799//glutathione S-transferase [EC:2.5.1.18]	gi|238478982|ref|NP_001154452.1|//putative glutathione S-transferase [Arabidopsis thaliana];gi|15218828|ref|NP_176758.1|//putative glutathione S-transferase [Arabidopsis thaliana];gi|238478980|ref|NP_001154451.1|//putative glutathione S-transferase [Arabidopsis thaliana]
AT1G76820	3857	0.826666666666667	2.60333333333333	1.6549824277551	0.633856632610682	*	GO:0016020//membrane;GO:0044444//cytoplasmic part	GO:0003723//RNA binding;GO:0017111//nucleoside-triphosphatase activity;GO:0032550//purine ribonucleoside binding	GO:0009154//purine ribonucleotide catabolic process;GO:0006412//translation	K03243//translation initiation factor 5B	gi|240254383|ref|NP_565140.4|//translation initiation factor 2 (eIF-2) family protein [Arabidopsis thaliana]
AT1G52080	2417	5.62	4.33333333333333	-0.375092913026266	0.443212337680317	*	GO:0043231//intracellular membrane-bounded organelle	NA	NA	K20283//golgin subfamily A member 4	gi|18403838|ref|NP_564600.1|//uncharacterized protein [Arabidopsis thaliana]
AT2G38010	2467	6.95	16.2133333333333	1.22209584511156	0.828965584073982	Up	GO:0005911//cell-cell junction	GO:0016811//hydrolase activity, acting on carbon-nitrogen (but not peptide) bonds, in linear amides	NA	K12349//neutral ceramidase [EC:3.5.1.23]	gi|42571109|ref|NP_973628.1|//Neutral/alkaline non-lysosomal ceramidase [Arabidopsis thaliana];gi|42569717|ref|NP_181337.2|//Neutral/alkaline non-lysosomal ceramidase [Arabidopsis thaliana]
AT1G35180	1010	5.56666666666667	8.49	0.60895085691278	0.632832184289947	*	GO:0031224//intrinsic component of membrane	NA	NA	NA	gi|30693154|ref|NP_174751.2|//TRAM, LAG1 and CLN8 (TLC) lipid-sensing domain containing protein [Arabidopsis thaliana]
AT2G19490	1732	2.12333333333333	4.65666666666667	1.13296674315316	0.676682725586289	*	NA	NA	NA	K03553//recombination protein RecA	gi|42569151|ref|NP_179539.2|//recA DNA recombination family protein [Arabidopsis thaliana]
AT1G30070	1116	10.0666666666667	7.46	-0.432338513236047	0.567392086828917	*	GO:0016020//membrane;GO:0043231//intracellular membrane-bounded organelle	NA	GO:0044267//cellular protein metabolic process;GO:0033554//cellular response to stress;GO:0009642//response to light intensity;GO:0000302//response to reactive oxygen species	K04507//calcyclin binding protein	gi|18397342|ref|NP_564346.1|//SGS domain-containing protein [Arabidopsis thaliana];gi|334182947|ref|NP_001185113.1|//SGS domain-containing protein [Arabidopsis thaliana]
AT1G10410	2305	50.06	33.94	-0.560671726145669	0.751308248193371	*	GO:0005634//nucleus	GO:0008194//UDP-glycosyltransferase activity	GO:0046942//carboxylic acid transport	K13496//UDP-glucosyl transferase 73C [EC:2.4.1.-]	gi|15218522|ref|NP_172512.1|//uncharacterized protein [Arabidopsis thaliana]
AT1G35210	1094	2.25	0.423333333333333	-2.41005900516603	0.657591992690423	*	GO:0043231//intracellular membrane-bounded organelle	NA	GO:0009411//response to UV;GO:0009692//ethylene metabolic process	NA	gi|26450809|dbj|BAC42513.1|//unknown protein [Arabidopsis thaliana]
AT3G03341	564	0.813333333333333	0.746666666666667	-0.123382415505282	0.138432040313426	*	NA	NA	NA	NA	gi|674245013|gb|KFK37778.1|//hypothetical protein AALP_AA3G028100 [Arabis alpina]
AT3G12050	1574	35.12	30.8166666666667	-0.188582025964956	0.455041947005565	*	GO:0043231//intracellular membrane-bounded organelle;GO:0044444//cytoplasmic part	GO:0005515//protein binding;GO:0008047//enzyme activator activity	GO:0044267//cellular protein metabolic process;GO:0033554//cellular response to stress;GO:0043462//regulation of ATPase activity;GO:0009642//response to light intensity;GO:0000302//response to reactive oxygen species	K20224//importin-9	gi|30682028|ref|NP_850566.1|//Aha1 domain-containing protein [Arabidopsis thaliana];gi|18399461|ref|NP_566410.1|//Aha1 domain-containing protein [Arabidopsis thaliana]
AT1G73740	2078	9.89333333333333	9.37666666666667	-0.0773815393061034	0.217549907245895	*	NA	GO:0008375//acetylglucosaminyltransferase activity;GO:0005488//binding	GO:0009226//nucleotide-sugar biosynthetic process;GO:0009692//ethylene metabolic process;GO:0030258//lipid modification	K02563//UDP-N-acetylglucosamine--N-acetylmuramyl-(pentapeptide) pyrophosphoryl-undecaprenol N-acetylglucosamine transferase [EC:2.4.1.227]	gi|15219542|ref|NP_177515.1|//UDP-Glycosyltransferase superfamily protein [Arabidopsis thaliana]
AT3G50120	1859	11.4466666666667	8.38	-0.449905389581627	0.595162942658582	*	GO:0016020//membrane	NA	NA	K07393//putative glutathione S-transferase	gi|15229680|ref|NP_190581.1|//uncharacterized protein [Arabidopsis thaliana]
AT1G17240	2343	0.126666666666667	0.263333333333333	1.05585323473352	0.200937231774511	*	GO:0031224//intrinsic component of membrane	GO:0004672//protein kinase activity;GO:0032550//purine ribonucleoside binding	GO:0006464//cellular protein modification process;GO:0007154//cell communication;GO:0006796//phosphate-containing compound metabolic process	K19613//leucine-rich repeat protein SHOC2;K13420//LRR receptor-like serine/threonine-protein kinase FLS2 [EC:2.7.11.1]	gi|15220057|ref|NP_173167.1|//receptor like protein 2 [Arabidopsis thaliana]
AT1G34110	3786	9.86666666666667	6.99666666666667	-0.495895009224158	0.601911842068832	*	GO:0031224//intrinsic component of membrane	GO:0004672//protein kinase activity;GO:0032550//purine ribonucleoside binding	GO:0006464//cellular protein modification process;GO:0007167//enzyme linked receptor protein signaling pathway;GO:0006796//phosphate-containing compound metabolic process	K00924;K17422//large subunit ribosomal protein L41	gi|334183022|ref|NP_174673.3|//leucine-rich receptor-like protein kinase [Arabidopsis thaliana]
AT1G53350	3477	1.19	1.64666666666667	0.468586967555578	0.302385303319766	*	GO:0016020//membrane	GO:0043531//ADP binding;GO:0032550//purine ribonucleoside binding	GO:0033554//cellular response to stress;GO:0009314//response to radiation;GO:0006952//defense response;GO:0002252//immune effector process;GO:0009607//response to biotic stimulus	K13457//disease resistance protein RPM1;K01930//folylpolyglutamate synthase [EC:6.3.2.17]	gi|7769860|gb|AAF69538.1|AC008007_13//F12M16.25 [Arabidopsis thaliana]
AT2G35320	1298	8.25	11.9	0.528495549062128	0.641380790209597	*	NA	GO:0004725//protein tyrosine phosphatase activity	GO:0032502//developmental process;GO:0006464//cellular protein modification process	K17620//eyes absent homolog 2 [EC:3.1.3.48];K17622//eyes absent homolog 4 [EC:3.1.3.48]	gi|18403799|ref|NP_565803.1|//EYES ABSENT-like protein [Arabidopsis thaliana]
AT4G16780	1333	56.8866666666667	8.13333333333333	-2.80617190022757	0.935383614364427	Down	GO:0043231//intracellular membrane-bounded organelle	GO:0042802//identical protein binding;GO:0044212//transcription regulatory region DNA binding;GO:0001071//nucleic acid binding transcription factor activity	GO:0000902//cell morphogenesis;GO:0007165//signal transduction;GO:0009725//response to hormone;GO:0006351//transcription, DNA-templated;GO:0022622//root system development;GO:0009639//response to red or far red light	K09338//homeobox-leucine zipper protein	gi|15235882|ref|NP_193411.1|//homeobox protein 2 [Arabidopsis thaliana]
AT3G15970	1787	9.87333333333333	12.5166666666667	0.342241267112787	0.531121078716394	*	GO:0005635//nuclear envelope;GO:0044444//cytoplasmic part	GO:0005488//binding	GO:0006810//transport	K15304//Ran-binding protein 3	gi|18400970|ref|NP_566532.1|//Nucleoporin 50 [Arabidopsis thaliana]
AT3G01970	1359	0.93	0.343333333333333	-1.43762078464597	0.39622615388875	*	GO:0043231//intracellular membrane-bounded organelle	GO:0003677//DNA binding;GO:0001071//nucleic acid binding transcription factor activity	GO:0006351//transcription, DNA-templated	K18835//WRKY transcription factor 2;K13424//WRKY transcription factor 33	gi|15232237|ref|NP_186846.1|//WRKY DNA-binding protein 45 [Arabidopsis thaliana]
AT4G15830	1128	5.58333333333333	25.9233333333333	2.2150526432142	0.903148102001827	Up	NA	NA	GO:0014070//response to organic cyclic compound;GO:0007010//cytoskeleton organization;GO:0006461//protein complex assembly	K11592//endoribonuclease Dicer [EC:3.1.26.-];K10532//heparan-alpha-glucosaminide N-acetyltransferase [EC:2.3.1.78]	gi|18414533|ref|NP_567477.1|//ARM repeat superfamily protein [Arabidopsis thaliana]
AT2G47400	913	0.286666666666667	1.74666666666667	2.60715824683535	0.615624221280837	*	GO:0032991//macromolecular complex;GO:0009532//plastid stroma;GO:0009526//plastid envelope	NA	GO:0006006//glucose metabolic process;GO:0033554//cellular response to stress;GO:0009890//negative regulation of biosynthetic process;GO:0009314//response to radiation;GO:0009409//response to cold;GO:0034285//response to disaccharide;GO:0009408//response to heat	NA	gi|30690673|ref|NP_566100.2|//stroma protein CP12-1 [Arabidopsis thaliana]
AT1G29260	1508	13.65	22.8066666666667	0.740554652239529	0.770724312650552	*	GO:0043231//intracellular membrane-bounded organelle;GO:0031461//cullin-RING ubiquitin ligase complex	GO:0005488//binding	GO:0009062//fatty acid catabolic process;GO:0006625//protein targeting to peroxisome	K13341//peroxin-7	gi|15218882|ref|NP_174220.1|//peroxin 7 [Arabidopsis thaliana]
AT1G61730	1545	21.39	21.04	-0.0238017778727421	0.148129689619847	*	GO:0031981//nuclear lumen;GO:0009536//plastid	NA	GO:0006351//transcription, DNA-templated	K18045//tyrosine-protein phosphatase SIW14 [EC:3.1.3.48];K14826//FK506-binding nuclear protein [EC:5.2.1.8]	gi|18407307|ref|NP_564784.1|//DNA-binding storekeeper protein-related transcriptional regulator [Arabidopsis thaliana]
AT4G09580	1374	13.78	20.4266666666667	0.56787790849951	0.71094636874602	*	GO:0043231//intracellular membrane-bounded organelle	NA	NA	K16302//metal transporter CNNM	gi|30681121|ref|NP_192696.3|//SNARE associated Golgi protein family [Arabidopsis thaliana]
AT4G33905	1267	0.52	1.1	1.08091999538357	0.383565910789933	*	GO:0031224//intrinsic component of membrane;GO:0044439//peroxisomal part	NA	GO:0032787//monocarboxylic acid metabolic process;GO:0009725//response to hormone	K13348//protein Mpv17	gi|18418319|ref|NP_567940.1|//Peroxisomal membrane protein Mpv17/PMP22 [Arabidopsis thaliana]
AT2G40360	2636	13.8633333333333	24.92	0.846029884098802	0.79832211977739	*	GO:0043231//intracellular membrane-bounded organelle;GO:0044444//cytoplasmic part	NA	GO:0042254//ribosome biogenesis;GO:0010467//gene expression;GO:0007049//cell cycle	K14824//ribosome biogenesis protein ERB1	gi|42569798|ref|NP_181567.3|//transducin/WD-40 repeat-containing protein [Arabidopsis thaliana]
AT4G02940	2394	39.93	32.4766666666667	-0.298069506881767	0.58863554558795	*	NA	GO:0016705//oxidoreductase activity, acting on paired donors, with incorporation or reduction of molecular oxygen	GO:0009628//response to abiotic stimulus;GO:0044710//single-organism metabolic process	K10767//alkylated DNA repair protein alkB homolog 5 [EC:1.14.11.-]	gi|15236223|ref|NP_192203.1|//oxidoreductase, 2OG-Fe(II) oxygenase family protein [Arabidopsis thaliana]
AT1G08040	1566	16.1866666666667	29.4433333333333	0.86313508989893	0.808199739734751	*	GO:0043231//intracellular membrane-bounded organelle;GO:0005576//extracellular region;GO:0005886//plasma membrane	GO:0008270//zinc ion binding;GO:0016740//transferase activity;GO:0004842//ubiquitin-protein transferase activity	NA	K10663//E3 ubiquitin-protein ligase ATL4 [EC:2.3.2.27];K03252//translation initiation factor 3 subunit C;K19995//secretory carrier-associated membrane protein	gi|15223093|ref|NP_172283.1|//C3HC4-type RING finger-containing protein [Arabidopsis thaliana];gi|18390845|ref|NP_563805.1|//uncharacterized protein [Arabidopsis thaliana]
AT1G33890	1167	0.143333333333333	0.01	-3.84130225398094	0.231746822825816	*	GO:0009536//plastid	GO:0032550//purine ribonucleoside binding	GO:0009814//defense response, incompatible interaction;GO:0007165//signal transduction;GO:0009696//salicylic acid metabolic process;GO:0016192//vesicle-mediated transport	NA	gi|15217717|ref|NP_174651.1|//avirulence induced protein AIG1 [Arabidopsis thaliana]
AT3G47670	1096	68.26	47.84	-0.51282302490076	0.741347564858654	*	GO:0009536//plastid	GO:0052689//carboxylic ester hydrolase activity;GO:0004857//enzyme inhibitor activity	NA	K01051//pectinesterase [EC:3.1.1.11]	gi|79436765|ref|NP_190351.2|//plant invertase/pectin methylesterase inhibitor domain-containing protein [Arabidopsis thaliana]
AT1G63522	369	0.01	0.01	0	0.102410222332973	*	NA	NA	NA	NA	gi|79320558|ref|NP_001031223.1|//defensin-like protein [Arabidopsis thaliana]
AT1G08810	1092	0.523333333333333	3.54666666666667	2.76066168660956	0.758403245009275	*	GO:0043231//intracellular membrane-bounded organelle	GO:0001071//nucleic acid binding transcription factor activity;GO:0003676//nucleic acid binding	GO:0044763//single-organism cellular process;GO:0014070//response to organic cyclic compound;GO:0009314//response to radiation;GO:0006950//response to stress;GO:0009725//response to hormone;GO:0006351//transcription, DNA-templated	K09422//myb proto-oncogene protein, plant	gi|9802570|gb|AAF99772.1|AC003981_22//F22O13.30 [Arabidopsis thaliana];gi|15223917|ref|NP_172358.1|//putative transcription factor MYB60 [Arabidopsis thaliana]
AT5G09900	1669	89.5866666666667	82.5066666666667	-0.118773333479748	0.36662098180912	*	GO:0043231//intracellular membrane-bounded organelle;GO:0008541//proteasome regulatory particle, lid subcomplex;GO:0009506//plasmodesma;GO:0005911//cell-cell junction;GO:0031595//nuclear proteasome complex;GO:0005829//cytosol;GO:0005838//proteasome regulatory particle;GO:0044444//cytoplasmic part	NA	GO:0043248//proteasome assembly;GO:0000338//protein deneddylation;GO:0003006//developmental process involved in reproduction;GO:0009404//toxin metabolic process;GO:0006970//response to osmotic stress;GO:0006511//ubiquitin-dependent protein catabolic process;GO:0010038//response to metal ion;GO:0001558//regulation of cell growth;GO:0006007//glucose catabolic process;GO:0035966//response to topolog…	K03035//26S proteasome regulatory subunit N5	gi|42573323|ref|NP_974758.1|//26S proteasome regulatory particle non-ATPase subunit 5A [Arabidopsis thaliana];gi|15242545|ref|NP_196552.1|//26S proteasome regulatory particle non-ATPase subunit 5A [Arabidopsis thaliana];gi|186521705|ref|NP_001119202.1|//26S proteasome regulatory particle non-ATPase subunit 5A [Arabidopsis thaliana]
AT1G09210	2201	89.97	69.4066666666667	-0.374369779360429	0.671560483982612	*	GO:0005576//extracellular region;GO:0009536//plastid	GO:0046872//metal ion binding;GO:0005515//protein binding	GO:0044267//cellular protein metabolic process;GO:0009814//defense response, incompatible interaction;GO:0033554//cellular response to stress;GO:0006970//response to osmotic stress;GO:0009642//response to light intensity;GO:0000302//response to reactive oxygen species	K08057//calreticulin	gi|15217459|ref|NP_172392.1|//calreticulin 1b [Arabidopsis thaliana]
AT3G26810	2736	49.7866666666667	36.7066666666667	-0.439717317630641	0.69897832045851	*	GO:0043231//intracellular membrane-bounded organelle;GO:0031090//organelle membrane	GO:0042562//hormone binding	GO:0009555//pollen development;GO:0048437//floral organ development;GO:0000097//sulfur amino acid biosynthetic process;GO:0007154//cell communication;GO:0010167//response to nitrate;GO:0009648//photoperiodism;GO:0048528//post-embryonic root development;GO:0008380//RNA splicing;GO:0009607//response to biotic stimulus;GO:0009886//post-embryonic morphogenesis	K14485//transport inhibitor response 1	gi|18405102|ref|NP_566800.1|//auxin signaling F-box 2 [Arabidopsis thaliana]
AT5G64920	1555	25.5833333333333	25.76	0.00992834369086918	0.127398455021181	*	GO:0044424//intracellular part	GO:0046914//transition metal ion binding	GO:0032446//protein modification by small protein conjugation	K11982//E3 ubiquitin-protein ligase RNF115/126 [EC:2.3.2.27]	gi|15238295|ref|NP_201297.1|//COP1-interacting protein 8 [Arabidopsis thaliana]
AT5G65590	1488	0.03	0.136666666666667	2.18762700317577	0.189107622449262	*	GO:0043231//intracellular membrane-bounded organelle	GO:0046914//transition metal ion binding;GO:0001071//nucleic acid binding transcription factor activity;GO:0003676//nucleic acid binding	GO:0006351//transcription, DNA-templated	K16222//Dof zinc finger protein DOF5.5	gi|15239087|ref|NP_201362.1|//Dof-type zinc finger DNA-binding family protein [Arabidopsis thaliana]
AT1G70080	2051	0.0233333333333333	0.01	-1.22239242133645	0.112225544757316	*	GO:0005911//cell-cell junction;GO:0005737//cytoplasm	GO:0016838//carbon-oxygen lyase activity, acting on phosphates	GO:0046246//terpene biosynthetic process;GO:0009664//plant-type cell wall organization;GO:0006714//sesquiterpenoid metabolic process	K15799//(+)-alpha-barbatene/beta-chamigrene/thujopsene synthase [EC:4.2.3.69 4.2.3.78 4.2.3.79]	gi|15223034|ref|NP_177165.1|//terpenoid synthase 6 [Arabidopsis thaliana]
AT4G02930	1887	29.2333333333333	45.3533333333333	0.633594246439839	0.772897804358059	*	GO:0043231//intracellular membrane-bounded organelle;GO:0030312//external encapsulating structure;GO:0044444//cytoplasmic part	GO:0008135//translation factor activity, RNA binding;GO:0017111//nucleoside-triphosphatase activity;GO:0046914//transition metal ion binding;GO:0032550//purine ribonucleoside binding	GO:0006221//pyrimidine nucleotide biosynthetic process;GO:0009154//purine ribonucleotide catabolic process;GO:0006412//translation;GO:0010038//response to metal ion	K02358//elongation factor Tu	gi|15236220|ref|NP_192202.1|//putative elongation factor Tu [Arabidopsis thaliana]
AT1G04570	2163	0.56	0.26	-1.10691520391651	0.282443170805992	*	NA	NA	GO:0051234//establishment of localization	NA	gi|565492634|ref|XP_006303956.1|//hypothetical protein CARUB_v10008801mg [Capsella rubella];gi|30678917|ref|NP_171951.2|//probable folate-biopterin transporter [Arabidopsis thaliana]
AT1G10522	1104	10.0833333333333	18.28	0.858293428729907	0.782228590414486	*	GO:0042646//plastid nucleoid	NA	GO:0010468//regulation of gene expression;GO:0009642//response to light intensity	NA	gi|18391169|ref|NP_563872.1|//protein PRIN2 [Arabidopsis thaliana]
AT3G27190	1907	22.39	24.3633333333333	0.121857004662839	0.329373979012653	*	GO:0009536//plastid	GO:0016763//transferase activity, transferring pentosyl groups;GO:0019206//nucleoside kinase activity;GO:0032550//purine ribonucleoside binding	GO:0006006//glucose metabolic process;GO:0005982//starch metabolic process;GO:0051603//proteolysis involved in cellular protein catabolic process;GO:0000097//sulfur amino acid biosynthetic process;GO:0006241//CTP biosynthetic process;GO:0031326//regulation of cellular biosynthetic process;GO:0006996//organelle organization;GO:0030001//metal ion transport;GO:0019856//pyrimidine nucleobase biosynth…	K00876//uridine kinase [EC:2.7.1.48]	gi|15232108|ref|NP_189355.1|//uridine kinase-like 2 [Arabidopsis thaliana]
AT4G38480	1802	1.75333333333333	1.84	0.0696054674858668	0.141110834233187	*	GO:0043231//intracellular membrane-bounded organelle;GO:0031461//cullin-RING ubiquitin ligase complex	NA	NA	K11804//WD repeat-containing protein 42A	gi|18420246|ref|NP_568042.1|//transducin/WD40 domain-containing protein [Arabidopsis thaliana]
AT3G26512	321	19.32	33.09	0.776300197476765	0.797533017692499	*	NA	GO:0005488//binding	NA	NA	gi|9293928|dbj|BAB01831.1|//unnamed protein product [Arabidopsis thaliana]
AT4G04370	2262	0.413333333333333	1.79333333333333	2.11726605216975	0.592117285488828	*	NA	NA	NA	K01176//alpha-amylase [EC:3.2.1.1];K17710//pentatricopeptide repeat domain-containing protein 1	gi|15233482|ref|NP_192346.1|//pentatricopeptide repeat-containing protein [Arabidopsis thaliana]
AT4G34970	868	14.65	9.50333333333333	-0.624395126092814	0.70428745466124	*	GO:0005856//cytoskeleton	GO:0008092//cytoskeletal protein binding	GO:0008154//actin polymerization or depolymerization;GO:0009746//response to hexose;GO:0034285//response to disaccharide	K05765//cofilin	gi|145353169|ref|NP_195223.2|//actin depolymerizing factor 9 [Arabidopsis thaliana]
AT5G60470	1372	0.283333333333333	0.01	-4.82442843541655	0.329477808234349	*	GO:0043231//intracellular membrane-bounded organelle	GO:0097159//organic cyclic compound binding;GO:0046914//transition metal ion binding;GO:0001071//nucleic acid binding transcription factor activity	GO:0032502//developmental process;GO:0007165//signal transduction;GO:0051707//response to other organism;GO:0006351//transcription, DNA-templated;GO:0045087//innate immune response;GO:0071310//cellular response to organic substance	K14794//ribosomal RNA-processing protein 12;K12309//beta-galactosidase [EC:3.2.1.23]	gi|9757749|dbj|BAB08230.1|//zinc finger protein-like [Arabidopsis thaliana]
AT3G10130	2160	1.80333333333333	4.62	1.3572267583104	0.706737824293269	*	GO:0009534//chloroplast thylakoid;GO:0009570//chloroplast stroma	NA	NA	K13201//nucleolysin TIA-1/TIAR	gi|20466560|gb|AAM20597.1|//unknown protein [Arabidopsis thaliana]
AT5G10430	974	2405.73333333333	155.06	-3.95557825880546	0.968477448293048	Down	NA	NA	NA	NA	NA
AT4G33610	847	3.66	17.4633333333333	2.25441340766386	0.889055015643603	Up	GO:0044424//intracellular part	NA	NA	NA	gi|15222816|ref|NP_175995.1|//glycine-rich protein [Arabidopsis thaliana]
AT1G01830	2408	18.07	14.4333333333333	-0.324191981971668	0.553880444112191	*	NA	NA	NA	K08332//vacuolar protein 8	gi|18378889|ref|NP_563637.1|//armadillo/beta-catenin-like repeat-containing protein [Arabidopsis thaliana]
AT5G52790	2171	1.56666666666667	1.56333333333333	-0.00307283404962326	0.102410222332973	*	GO:0016020//membrane	NA	NA	K16302//metal transporter CNNM	gi|42568492|ref|NP_200091.2|//CBS domain-containing protein with a domain of unknown function (DUF21) [Arabidopsis thaliana];gi|297796089|ref|XP_002865929.1|//hypothetical protein ARALYDRAFT_495342 [Arabidopsis lyrata subsp. lyrata]
AT5G44020	1409	1625.56666666667	409.543333333333	-1.98885470905406	0.920882133067531	Down	GO:0005911//cell-cell junction;GO:0009536//plastid	GO:0016791//phosphatase activity	GO:0009683//indoleacetic acid metabolic process;GO:0000097//sulfur amino acid biosynthetic process;GO:0019758//glycosinolate biosynthetic process;GO:0006873//cellular ion homeostasis;GO:0030001//metal ion transport	K12742//isoprene synthase [EC:4.2.3.27];K02866//large subunit ribosomal protein L10e;K11340//actin-like protein 6A	gi|15240067|ref|NP_199215.1|//HAD superfamily, subfamily IIIB acid phosphatase [Arabidopsis thaliana]
AT1G12340	668	0.01	0.0633333333333333	2.66296501272243	0.149811723011324	*	NA	GO:0005488//binding	GO:0007165//signal transduction	K20368//protein cornichon	gi|145335427|ref|NP_563903.2|//putative protein cornichon [Arabidopsis thaliana]
AT4G23882	1081	0.0366666666666667	0.01	-1.87446911791614	0.125785641110834	*	NA	GO:0043169//cation binding	GO:0006812//cation transport	K12823//ATP-dependent RNA helicase DDX5/DBP2 [EC:3.6.4.13]	gi|42573009|ref|NP_974601.1|//heavy metal transport/detoxification domain-containing protein [Arabidopsis thaliana]
AT3G54826	959	6.72333333333333	11.94	0.828554253373	0.742102057202979	*	NA	NA	NA	K17808//mitochondrial protein import protein ZIM17	gi|79607906|ref|NP_974434.2|//protein ZINC RIBBON 3 [Arabidopsis thaliana]
AT4G33690	1114	6.78	5.77333333333333	-0.231880749130775	0.355511255087632	*	GO:0009536//plastid	GO:0005488//binding	NA	NA	gi|79496253|ref|NP_195095.2|//uncharacterized protein [Arabidopsis thaliana]
AT1G67590	1711	5.94333333333333	3.42	-0.797275972017941	0.640245590719052	*	GO:0016020//membrane;GO:0043231//intracellular membrane-bounded organelle	NA	NA	NA	gi|18408804|ref|NP_564900.1|//Remorin family protein [Arabidopsis thaliana];gi|79320867|ref|NP_001031248.1|//Remorin family protein [Arabidopsis thaliana]
AT1G69080	1140	9.15333333333333	13.3966666666667	0.549504951911645	0.664057092228037	*	NA	NA	GO:0009607//response to biotic stimulus	K04730//interleukin-1 receptor-associated kinase 1 [EC:2.7.11.1]	gi|42572035|ref|NP_974108.1|//adenine nucleotide alpha hydrolases-like protein [Arabidopsis thaliana];gi|18409190|ref|NP_564951.1|//adenine nucleotide alpha hydrolases-like protein [Arabidopsis thaliana]
AT1G31400	917	0.01	0.01	0	0.102410222332973	*	GO:0044424//intracellular part	NA	NA	K03260//translation initiation factor 4G;K11838//ubiquitin carboxyl-terminal hydrolase 7 [EC:3.4.19.12]	gi|15221710|ref|NP_174425.1|//TRAF-like family protein [Arabidopsis thaliana]
AT1G74385	246	74.9066666666667	40.2633333333333	-0.895627508254883	0.839583852479442	*	GO:0012505//endomembrane system;GO:0043231//intracellular membrane-bounded organelle;GO:0031224//intrinsic component of membrane	GO:0042285//xylosyltransferase activity;GO:0005488//binding	GO:0006006//glucose metabolic process;GO:0006073//cellular glucan metabolic process;GO:0048588//developmental cell growth	K08238//xyloglucan 6-xylosyltransferase [EC:2.4.2.39]	gi|15221224|ref|NP_177578.1|//xyloglucan xylosyltransferase 5 [Arabidopsis thaliana]
AT3G08040	2123	6.43666666666667	13.03	1.01745142033864	0.79031342581056	*	GO:0016020//membrane;GO:0016021//integral component of membrane;GO:0005886//plasma membrane	GO:0015291//secondary active transmembrane transporter activity;GO:0015142//tricarboxylic acid transmembrane transporter activity;GO:0015238//drug transmembrane transporter activity;GO:0015297//antiporter activity	GO:0071732//cellular response to nitric oxide;GO:0006879//cellular iron ion homeostasis;GO:0000041//transition metal ion transport;GO:0016036//cellular response to phosphate starvation;GO:0009267//cellular response to starvation;GO:0034614//cellular response to reactive oxygen species;GO:0010039//response to iron ion;GO:0009723//response to ethylene;GO:0071281//cellular response to iron ion;GO:00…	K03327//multidrug resistance protein, MATE family;K20456//oxysterol-binding protein 1	gi|15231918|ref|NP_187461.1|//protein FERRIC REDUCTASE DEFECTIVE 3 [Arabidopsis thaliana]
ATMG01350	438	0.26	0.333333333333333	0.358453970912476	0.146447656228369	*	NA	NA	NA	NA	gi|13449403|ref|NP_085586.1|//hypothetical protein ArthMp108 [Arabidopsis thaliana]
AT1G73300	2774	5.87333333333333	2.70333333333333	-1.11944010470314	0.712524572915801	*	GO:0005576//extracellular region	GO:0004180//carboxypeptidase activity;GO:0004185//serine-type carboxypeptidase activity;GO:0016747//transferase activity, transferring acyl groups other than amino-acyl groups	GO:0051603//proteolysis involved in cellular protein catabolic process;GO:0019538//protein metabolic process;GO:0019748//secondary metabolic process	K16296//serine carboxypeptidase-like clade I [EC:3.4.16.-]	gi|15219429|ref|NP_177471.1|//serine carboxypeptidase-like 3 [Arabidopsis thaliana];gi|15219435|ref|NP_177474.1|//serine carboxypeptidase-like 4 [Arabidopsis thaliana];gi|15219433|ref|NP_177473.1|//serine carboxypeptidase-like 2 [Arabidopsis thaliana]
AT3G10680	1557	4.84	3.89666666666667	-0.312766523464094	0.374235124733505	*	GO:0044424//intracellular part	NA	GO:0009642//response to light intensity;GO:0000302//response to reactive oxygen species	K17046//protein DEK;K13993//HSP20 family protein;K11294//nucleolin	gi|15228352|ref|NP_187679.1|//heat shock-related protein [Arabidopsis thaliana]
AT3G52590	760	218.003333333333	224.366666666667	0.0415081615613695	0.204903508043304	*	GO:0031981//nuclear lumen;GO:0005840//ribosome;GO:0015934//large ribosomal subunit	GO:0005198//structural molecule activity;GO:0003735//structural constituent of ribosome	GO:0010467//gene expression;GO:0003006//developmental process involved in reproduction;GO:0032446//protein modification by small protein conjugation;GO:0006412//translation;GO:0016567//protein ubiquitination;GO:0009793//embryo development ending in seed dormancy	K02927//large subunit ribosomal protein L40e	gi|565468278|ref|XP_006292019.1|//hypothetical protein CARUB_v10018208mg [Capsella rubella]
AT5G47840	1430	11.48	26.9233333333333	1.22973439667762	0.854749840795193	Up	GO:0009532//plastid stroma	GO:0016776//phosphotransferase activity, phosphate group as acceptor;GO:0019205//nucleobase-containing compound kinase activity;GO:0032550//purine ribonucleoside binding	GO:0006468//protein phosphorylation;GO:0006351//transcription, DNA-templated;GO:0015992//proton transport;GO:0016109//tetraterpenoid biosynthetic process;GO:0009117//nucleotide metabolic process	K00939//adenylate kinase [EC:2.7.4.3]	gi|15238822|ref|NP_199595.1|//adenosine monophosphate kinase [Arabidopsis thaliana]
AT2G42240	1503	4.89333333333333	5.89333333333333	0.268266306548219	0.370005814436415	*	GO:0044424//intracellular part;GO:0005737//cytoplasm	GO:0097159//organic cyclic compound binding;GO:0000166//nucleotide binding;GO:0036094//small molecule binding;GO:0003676//nucleic acid binding	NA	K00512//steroid 17alpha-monooxygenase / 17alpha-hydroxyprogesterone aldolase [EC:1.14.14.19 4.1.2.30]	gi|145361708|ref|NP_850366.2|//RNA recognition motif-containing protein [Arabidopsis thaliana];gi|186507399|ref|NP_001118504.1|//RNA recognition motif-containing protein [Arabidopsis thaliana];gi|145331097|ref|NP_001078040.1|//RNA recognition motif-containing protein [Arabidopsis thaliana]
AT1G05760	658	21.02	26.5633333333333	0.337673527148539	0.601011988814132	*	NA	GO:0005488//binding	GO:0051707//response to other organism	K03695//ATP-dependent Clp protease ATP-binding subunit ClpB	gi|15221251|ref|NP_172067.1|//protein RTM1 [Arabidopsis thaliana]
AT5G04850	1143	31.1133333333333	31.7	0.0269498737837822	0.169380070326993	*	GO:0044424//intracellular part	NA	GO:0006605//protein targeting;GO:0010243//response to organonitrogen compound;GO:0009626//plant-type hypersensitive response;GO:0006984//ER-nucleus signaling pathway;GO:0009755//hormone-mediated signaling pathway	K12198//charged multivesicular body protein 5	gi|18414711|ref|NP_568143.1|//vacuolar protein sorting protein 60.2 [Arabidopsis thaliana];gi|334187434|ref|NP_001190228.1|//vacuolar protein sorting protein 60.2 [Arabidopsis thaliana]
AT1G30530	1908	3.11666666666667	42.5666666666667	3.77164834981509	0.952771548024476	Up	GO:0009536//plastid	GO:0035251//UDP-glucosyltransferase activity	GO:0009411//response to UV;GO:0034285//response to disaccharide;GO:0051553//flavone biosynthetic process	K10757//flavonol 3-O-glucosyltransferase [EC:2.4.1.91];K15787//flavonol-3-O-rhamnosyltransferase [EC:2.4.1.-]	gi|18397552|ref|NP_564357.1|//UDP-glucosyl transferase 78D1 [Arabidopsis thaliana]
AT1G12480	1881	0.0833333333333333	0.0766666666666667	-0.120294233717712	0.110931140460171	*	GO:0031224//intrinsic component of membrane	GO:0005244//voltage-gated ion channel activity;GO:0019900//kinase binding	GO:0030104//water homeostasis;GO:0009415//response to water;GO:0050801//ion homeostasis;GO:0015851//nucleobase transport;GO:0006811//ion transport;GO:0000302//response to reactive oxygen species;GO:0044763//single-organism cellular process;GO:0009725//response to hormone	NA	gi|18391400|ref|NP_563909.1|//guard cell S-type anion channel SLAC1 [Arabidopsis thaliana]
AT2G35270	1471	0.71	0.07	-3.34239219744708	0.452820001661268	*	GO:0031981//nuclear lumen	GO:0043565//sequence-specific DNA binding	GO:0048437//floral organ development;GO:0009725//response to hormone;GO:0032412//regulation of ion transmembrane transporter activity;GO:0006351//transcription, DNA-templated;GO:0030001//metal ion transport	NA	gi|15226945|ref|NP_181070.1|//protein GIANT KILLER [Arabidopsis thaliana]
AT2G46330	919	457.45	145.576666666667	-1.6518349273104	0.911703629869591	Down	GO:0031224//intrinsic component of membrane	NA	GO:0009605//response to external stimulus;GO:0009683//indoleacetic acid metabolic process;GO:0006568//tryptophan metabolic process	NA	gi|42571251|ref|NP_973699.1|//arabinogalactan protein 16 [Arabidopsis thaliana];gi|42569970|ref|NP_566070.3|//arabinogalactan protein 16 [Arabidopsis thaliana]
AT1G76850	3632	33.3033333333333	31.0933333333333	-0.0990612961698496	0.306531550239499	*	GO:0016020//membrane;GO:0005911//cell-cell junction;GO:0044444//cytoplasmic part	NA	GO:0009856//pollination;GO:0007015//actin filament organization;GO:0022610//biological adhesion;GO:0045229//external encapsulating structure organization;GO:0000904//cell morphogenesis involved in differentiation;GO:0048764//trichoblast maturation	K17637//exocyst complex component 2	gi|22330675|ref|NP_177811.2|//exocyst complex component sec5 [Arabidopsis thaliana]
AT1G73570	1973	1.27666666666667	2.29666666666667	0.847159590779334	0.471523105462801	*	NA	NA	NA	K14026//SEL1 protein	gi|15219499|ref|NP_177498.1|//HCP-like superfamily protein [Arabidopsis thaliana]
AT1G44130	1336	1.05666666666667	0.03	-5.13841402869709	0.58314644073428	*	GO:0043231//intracellular membrane-bounded organelle;GO:0005618//cell wall	GO:0004175//endopeptidase activity	GO:0009648//photoperiodism;GO:0019538//protein metabolic process;GO:0009062//fatty acid catabolic process;GO:0006625//protein targeting to peroxisome	K00924	gi|15219354|ref|NP_175079.1|//aspartyl protease family protein [Arabidopsis thaliana]
AT1G67340	1545	5.04666666666667	12.05	1.25563044185275	0.811543040673367	Up	GO:0043231//intracellular membrane-bounded organelle	GO:0046914//transition metal ion binding	NA	NA	gi|18408746|ref|NP_564894.1|//F-box protein [Arabidopsis thaliana]
AT5G44870	4116	0.596666666666667	3.17333333333333	2.41100198604369	0.725440928094803	*	NA	GO:0032550//purine ribonucleoside binding	GO:0042743//hydrogen peroxide metabolic process;GO:0006952//defense response;GO:0007154//cell communication;GO:0009627//systemic acquired resistance	K16226//disease resistance protein RPS4	gi|15241609|ref|NP_199300.1|//TIR-NBS-LRR class disease resistance protein LAZ5 [Arabidopsis thaliana]
AT1G80315	1035	16.7833333333333	27.6166666666667	0.718509919214667	0.775957305424039	*	NA	NA	NA	NA	gi|15220100|ref|NP_178147.1|//molybdate transporter 2 [Arabidopsis thaliana]
AT5G60400	1205	8.75666666666667	7.12	-0.298504553446078	0.450528836835839	*	GO:0009536//plastid	NA	NA	NA	gi|42573744|ref|NP_974968.1|//uncharacterized protein [Arabidopsis thaliana]
AT3G54920	2214	66.5866666666667	31.7	-1.07075048018029	0.864634382700667	Down	GO:0031225//anchored component of membrane	GO:0016837//carbon-oxygen lyase activity, acting on polysaccharides	GO:0009826//unidimensional cell growth;GO:0065008//regulation of biological quality;GO:0048588//developmental cell growth;GO:0005976//polysaccharide metabolic process;GO:0009825//multidimensional cell growth;GO:0051707//response to other organism;GO:0045229//external encapsulating structure organization;GO:0043479//pigment accumulation in tissues in response to UV light	K01728//pectate lyase [EC:4.2.2.2]	gi|22331796|ref|NP_191052.2|//putative pectate lyase [Arabidopsis thaliana]
AT5G59010	2153	111.433333333333	22.1	-2.33406257950482	0.927880222609851	Down	NA	GO:0016301//kinase activity;GO:0032550//purine ribonucleoside binding	GO:0006464//cellular protein modification process;GO:0006796//phosphate-containing compound metabolic process	K14500//BR-signaling kinase [EC:2.7.11.1]	gi|22327962|ref|NP_200709.2|//brassinosteroid-signaling kinase 5 [Arabidopsis thaliana]
AT1G08630	1447	9.32666666666667	2.67	-1.80452181475604	0.832454245922973	Down	GO:0044424//intracellular part;GO:0005829//cytosol	GO:0008732//L-allo-threonine aldolase activity;GO:0043168//anion binding;GO:0016832//aldehyde-lyase activity	GO:0009746//response to hexose;GO:0034285//response to disaccharide;GO:0006566//threonine metabolic process;GO:0006545//glycine biosynthetic process;GO:0006567//threonine catabolic process	K01620//threonine aldolase [EC:4.1.2.48]	gi|145323806|ref|NP_001077492.1|//threonine aldolase [Arabidopsis thaliana];gi|18390920|ref|NP_563822.1|//threonine aldolase [Arabidopsis thaliana]
AT3G47836	483	28.3466666666667	42.3333333333333	0.578614995015786	0.754990724589528	*	NA	NA	NA	NA	gi|18408520|ref|NP_566895.1|//uncharacterized protein [Arabidopsis thaliana];gi|14326549|gb|AAK60319.1|AF385728_1//AT3g47831/T23J7 [Arabidopsis thaliana]
AT2G27035	878	2.72666666666667	4.42666666666667	0.699082398405176	0.555756292050835	*	GO:0016020//membrane	GO:0046914//transition metal ion binding	NA	NA	gi|42570931|ref|NP_973539.1|//early nodulin-like protein 20 [Arabidopsis thaliana]
AT1G66150	3360	142.143333333333	44.4133333333333	-1.67828167833606	0.909495528421519	Down	GO:0031224//intrinsic component of membrane	GO:0004674//protein serine/threonine kinase activity;GO:0032550//purine ribonucleoside binding	GO:0006464//cellular protein modification process;GO:0007154//cell communication;GO:0006796//phosphate-containing compound metabolic process	K00924	gi|15218941|ref|NP_176789.1|//transmembrane kinase 1 [Arabidopsis thaliana]
AT5G45790	1600	1.04333333333333	1.41	0.434495006187332	0.27150649278733	*	NA	NA	NA	NA	gi|334188219|ref|NP_001190477.1|//ubiquitin carboxyl-terminal hydrolase family protein [Arabidopsis thaliana];gi|186529695|ref|NP_199391.2|//ubiquitin carboxyl-terminal hydrolase family protein [Arabidopsis thaliana]
AT2G35610	2475	41.0433333333333	21.04	-0.964013199516107	0.83512611789462	*	GO:0043231//intracellular membrane-bounded organelle	GO:0016763//transferase activity, transferring pentosyl groups	GO:0006464//cellular protein modification process;GO:0048468//cell development;GO:0009832//plant-type cell wall biogenesis	K11714//rhamnogalacturonan II specific xylosyltransferase [EC:2.4.2.-]	gi|30686478|ref|NP_850250.1|//xyloglucanase 113 [Arabidopsis thaliana]
AT5G27700	673	91.7233333333333	114.533333333333	0.320406845544128	0.637414513940804	*	NA	NA	NA	K02971//small subunit ribosomal protein S21e	gi|240256355|ref|NP_198122.4|//ribosomal protein S21e [Arabidopsis thaliana]
AT1G04640	1003	1.47333333333333	12.99	3.14024565677761	0.901708336794307	Up	GO:0043231//intracellular membrane-bounded organelle	GO:0016747//transferase activity, transferring acyl groups other than amino-acyl groups;GO:0004518//nuclease activity	GO:0006790//sulfur compound metabolic process;GO:0006090//pyruvate metabolic process;GO:0006007//glucose catabolic process;GO:0006089//lactate metabolic process;GO:0006399//tRNA metabolic process;GO:0006753//nucleoside phosphate metabolic process;GO:0006779//porphyrin-containing compound biosynthetic process;GO:0042254//ribosome biogenesis;GO:0006732//coenzyme metabolic process;GO:0006544//glycin…	K03801//lipoyl(octanoyl) transferase [EC:2.3.1.181]	gi|2494127|gb|AAB80636.1|//Contains similarity to Mycobacterium LIPB gene (gb|Q104041) [Arabidopsis thaliana]
AT1G56500	3885	2.56	19.4566666666667	2.92604885216108	0.913960184954454	Up	GO:0009532//plastid stroma;GO:0031976//plastid thylakoid;GO:0009534//chloroplast thylakoid;GO:0042651//thylakoid membrane;GO:0009570//chloroplast stroma	GO:0016787//hydrolase activity;GO:0003824//catalytic activity	GO:0016070//RNA metabolic process;GO:0010196//nonphotochemical quenching;GO:0009817//defense response to fungus, incompatible interaction;GO:0006090//pyruvate metabolic process;GO:0005982//starch metabolic process;GO:0008152//metabolic process;GO:0009658//chloroplast organization;GO:0002229//defense response to oomycetes;GO:0009668//plastid membrane organization;GO:0005984//disaccharide metabolic…	K03283//heat shock 70kDa protein 1/8;K00861//riboflavin kinase [EC:2.7.1.26];K17623//pseudouridine 5'-phosphatase [EC:3.1.3.96];K19613//leucine-rich repeat protein SHOC2	gi|15223549|ref|NP_176043.1|//TIR-NB-LRR disease resistance protein [Arabidopsis thaliana];gi|30696124|ref|NP_564718.2|//protein SUPPRESSOR OF QUENCHING 1 [Arabidopsis thaliana]
AT2G30460	1614	20.0966666666667	12.9866666666667	-0.629925051955425	0.732203671401279	*	GO:0031224//intrinsic component of membrane;GO:0043231//intracellular membrane-bounded organelle	NA	GO:0006464//cellular protein modification process;GO:0015851//nucleobase transport;GO:0016192//vesicle-mediated transport	K15285//solute carrier family 35, member E3	gi|238479401|ref|NP_001154542.1|//Nucleotide/sugar transporter family protein [Arabidopsis thaliana]
AT3G44570	922	0.0433333333333333	0.0766666666666667	0.823122237915921	0.123965168757095	*	GO:0043231//intracellular membrane-bounded organelle	NA	NA	NA	gi|7635479|emb|CAB88539.1|//putative protein [Arabidopsis thaliana]
AT3G02590	1124	0.01	0.0866666666666667	3.11547721741994	0.180815128609796	*	GO:0031224//intrinsic component of membrane	GO:0046914//transition metal ion binding;GO:0003824//catalytic activity	GO:0006694//steroid biosynthetic process;GO:0006631//fatty acid metabolic process;GO:0016104//triterpenoid biosynthetic process	K00227//Delta7-sterol 5-desaturase [EC:1.14.19.20]	gi|15232937|ref|NP_186908.1|//putative Delta(7)-sterol-C5(6)-desaturase 2 [Arabidopsis thaliana]
AT2G19560	1552	9.19666666666667	11.2533333333333	0.291169447353912	0.474707201594817	*	GO:0043231//intracellular membrane-bounded organelle	GO:0005488//binding	GO:0006406//mRNA export from nucleus;GO:0014070//response to organic cyclic compound;GO:0000160//phosphorelay signal transduction system;GO:0006970//response to osmotic stress;GO:0009725//response to hormone;GO:0022622//root system development;GO:0000302//response to reactive oxygen species	K03033//26S proteasome regulatory subunit N3	gi|30680717|ref|NP_179546.2|//enhanced ethylene response protein 5 [Arabidopsis thaliana]
AT5G19970	2169	3.58666666666667	6.03666666666667	0.751108468393544	0.628900517761719	*	GO:0043231//intracellular membrane-bounded organelle	NA	GO:0000041//transition metal ion transport;GO:0009267//cellular response to starvation;GO:0010035//response to inorganic substance;GO:0015698//inorganic anion transport	NA	gi|727643686|ref|XP_010493087.1|//PREDICTED: uncharacterized protein LOC104770373 [Camelina sativa]
AT5G48430	1534	2.17	1.83666666666667	-0.240605224594478	0.235450065066312	*	NA	GO:0004175//endopeptidase activity	GO:0019538//protein metabolic process;GO:0046942//carboxylic acid transport;GO:0015833//peptide transport	K02882//large subunit ribosomal protein L18Ae	gi|15238970|ref|NP_199654.1|//aspartyl protease family protein [Arabidopsis thaliana]
AT3G18430	908	23.7366666666667	24.9933333333333	0.0744259729543417	0.244247861118033	*	GO:0043231//intracellular membrane-bounded organelle	GO:0046872//metal ion binding	GO:0051640//organelle localization;GO:0006928//movement of cell or subcellular component	K06268//serine/threonine-protein phosphatase 2B regulatory subunit	gi|18401887|ref|NP_566610.1|//EF-hand, calcium binding motif-containing protein [Arabidopsis thaliana]
AT4G33490	1595	9.83666666666667	11.68	0.247798854169166	0.438685383614364	*	NA	GO:0004175//endopeptidase activity	GO:0019538//protein metabolic process	K00924	gi|334187133|ref|NP_001190905.1|//aspartyl protease family protein [Arabidopsis thaliana]
AT1G77120	1595	3.26666666666667	5.98333333333333	0.873130189707843	0.660769166874325	*	GO:0016020//membrane;GO:0043231//intracellular membrane-bounded organelle;GO:0044444//cytoplasmic part	GO:0016616//oxidoreductase activity, acting on the CH-OH group of donors, NAD or NADP as acceptor;GO:0046914//transition metal ion binding;GO:0036094//small molecule binding	GO:0042743//hydrogen peroxide metabolic process;GO:0006970//response to osmotic stress;GO:0009627//systemic acquired resistance;GO:0010038//response to metal ion;GO:0015980//energy derivation by oxidation of organic compounds	K18857//alcohol dehydrogenase class-P [EC:1.1.1.1]	gi|15223838|ref|NP_177837.1|//alcohol dehydrogenase 1 [Arabidopsis thaliana]
AT5G18130	1517	14.4733333333333	16.38	0.17853813174702	0.391346180469031	*	GO:0043231//intracellular membrane-bounded organelle	NA	GO:0006952//defense response;GO:0051707//response to other organism	NA	gi|42573399|ref|NP_974796.1|//uncharacterized protein [Arabidopsis thaliana];gi|15238744|ref|NP_197314.1|//uncharacterized protein [Arabidopsis thaliana]
AT1G50590	1186	0.566666666666667	1.17666666666667	1.05413343713348	0.391629980341667	*	NA	GO:0005515//protein binding	NA	K06911//uncharacterized protein	gi|15223592|ref|NP_175474.1|//Pirin-like protein [Arabidopsis thaliana]
AT3G44735	590	33.61	23.8566666666667	-0.494498063712422	0.707097765595149	*	NA	GO:0005102//receptor binding	GO:0044699//single-organism process	NA	gi|18407840|ref|NP_566871.1|//Phytosulfokine 3 precursor [Arabidopsis thaliana]
AT5G05470	1282	7.05	11.4533333333333	0.700072373131152	0.703069191793338	*	GO:0043234//protein complex;GO:0009536//plastid	GO:0008135//translation factor activity, RNA binding	GO:0000338//protein deneddylation;GO:0006221//pyrimidine nucleotide biosynthetic process;GO:0006412//translation;GO:0009639//response to red or far red light	K03237//translation initiation factor 2 subunit 1	gi|15239135|ref|NP_196166.1|//translation initiation factor eIF-2 alpha subunit [Arabidopsis thaliana]
AT2G31740	2800	8.6	12.6966666666667	0.562041222252723	0.663316443779937	*	NA	GO:0016741//transferase activity, transferring one-carbon groups	GO:0008152//metabolic process	K20177//vacuolar protein sorting-associated protein 3	gi|30685043|ref|NP_850171.1|//S-adenosylmethionine-dependent methyltransferase domain-containing protein [Arabidopsis thaliana]
AT3G57570	3203	8.12666666666667	9.15333333333333	0.171633499526888	0.326882077691946	*	NA	NA	GO:0009409//response to cold;GO:0006402//mRNA catabolic process	NA	gi|334186061|ref|NP_191316.5|//armadillo/beta-catenin-like repeat-containing protein [Arabidopsis thaliana];gi|334186063|ref|NP_001190119.1|//armadillo/beta-catenin-like repeat-containing protein [Arabidopsis thaliana]
AT1G17147	951	2.71333333333333	15.68	2.53078736057012	0.892619818921837	Up	NA	NA	GO:0006605//protein targeting;GO:0010243//response to organonitrogen compound;GO:0009626//plant-type hypersensitive response;GO:0042743//hydrogen peroxide metabolic process;GO:0031347//regulation of defense response;GO:0009627//systemic acquired resistance;GO:0009755//hormone-mediated signaling pathway;GO:0009696//salicylic acid metabolic process	NA	gi|116830105|gb|ABK28010.1|//unknown [Arabidopsis thaliana]
AT4G27670	983	0.24	0.04	-2.58496250072116	0.253011047429188	*	GO:0009536//plastid	NA	GO:0044267//cellular protein metabolic process;GO:0009642//response to light intensity;GO:0009408//response to heat;GO:0000302//response to reactive oxygen species	K13993//HSP20 family protein	gi|39104609|dbj|BAC43654.2|//putative heat shock protein 21 [Arabidopsis thaliana]
AT1G08005	444	0.01	0.0866666666666667	3.11547721741994	0.180815128609796	*	NA	NA	NA	K15501//serine/threonine-protein phosphatase 6 regulatory subunit 3	gi|8778844|gb|AAF79843.1|AC026875_23//T6D22.9 [Arabidopsis thaliana]
AT1G44740	1123	0.0433333333333333	0.106666666666667	1.29956028185891	0.147852811695324	*	GO:0043231//intracellular membrane-bounded organelle;GO:0005739//mitochondrion	NA	NA	NA	gi|15219423|ref|NP_175095.1|//uncharacterized protein [Arabidopsis thaliana]
AT3G23830	1071	5.90666666666667	12.8166666666667	1.11760499429417	0.802094581499017	Up	GO:0043231//intracellular membrane-bounded organelle	GO:0043566//structure-specific DNA binding;GO:0001070//RNA binding transcription factor activity;GO:0046914//transition metal ion binding;GO:0032550//purine ribonucleoside binding	GO:0044707//single-multicellular organism process;GO:0031555//transcriptional attenuation;GO:0042254//ribosome biogenesis;GO:0006970//response to osmotic stress;GO:0009409//response to cold;GO:0071555//cell wall organization	K12741//heterogeneous nuclear ribonucleoprotein A1/A3;K02965//small subunit ribosomal protein S19	gi|565482112|ref|XP_006298696.1|//hypothetical protein CARUB_v10014791mg, partial [Capsella rubella]
AT3G28300	1672	27.0333333333333	70.71	1.38717484558784	0.887511421214387	Up	GO:0005887//integral component of plasma membrane;GO:0009536//plastid	NA	GO:0007155//cell adhesion;GO:0022604//regulation of cell morphogenesis	NA	gi|15232948|ref|NP_189469.1|//AT14A-like protein [Arabidopsis thaliana]
AT4G33220	2042	382.913333333333	82.62	-2.21245493149402	0.926883462081568	Down	GO:0009505//plant-type cell wall;GO:0005618//cell wall;GO:0005576//extracellular region;GO:0016021//integral component of membrane	GO:0045330//aspartyl esterase activity;GO:0052689//carboxylic ester hydrolase activity;GO:0030234//enzyme regulator activity;GO:0030599//pectinesterase activity;GO:0046910//pectinesterase inhibitor activity	GO:0044092//negative regulation of molecular function;GO:0045490//pectin catabolic process;GO:0050829//defense response to Gram-negative bacterium;GO:0000272//polysaccharide catabolic process;GO:0043086//negative regulation of catalytic activity;GO:0071555//cell wall organization;GO:0042545//cell wall modification	K01051//pectinesterase [EC:3.1.1.11]	gi|240256136|ref|NP_567917.4|//pectinesterase 44 [Arabidopsis thaliana]
AT4G08810	2146	59.95	39.35	-0.607396117906737	0.775182047235374	*	GO:0043231//intracellular membrane-bounded organelle;GO:0016020//membrane	GO:0046872//metal ion binding;GO:0016740//transferase activity	NA	NA	gi|15236611|ref|NP_192621.1|//calcium ion binding protein SUB1 [Arabidopsis thaliana]
AT4G24660	1025	2.01666666666667	5.13666666666667	1.34885981435283	0.72228451975524	*	GO:0043231//intracellular membrane-bounded organelle	GO:0003677//DNA binding;GO:0001071//nucleic acid binding transcription factor activity	GO:0044707//single-multicellular organism process;GO:0003006//developmental process involved in reproduction;GO:0009685//gibberellin metabolic process;GO:0010476//gibberellin mediated signaling pathway;GO:0006351//transcription, DNA-templated	NA	gi|15233925|ref|NP_194197.1|//ZF-HD homeobox protein [Arabidopsis thaliana]
AT3G25030	983	0.926666666666667	1.95333333333333	1.07581578169874	0.494296314754825	*	GO:0005634//nucleus	GO:0046872//metal ion binding;GO:0005515//protein binding;GO:0046914//transition metal ion binding;GO:0008270//zinc ion binding;GO:0005516//calmodulin binding	NA	K17592//sacsin	gi|15230243|ref|NP_189139.1|//RING/U-box domain-containing protein [Arabidopsis thaliana]
AT3G32980	1541	321.693333333333	406.593333333333	0.337900522008865	0.663399507157294	*	GO:0043231//intracellular membrane-bounded organelle;GO:0005618//cell wall;GO:0031090//organelle membrane;GO:0005576//extracellular region;GO:0044444//cytoplasmic part	GO:0016209//antioxidant activity;GO:0043169//cation binding;GO:0003824//catalytic activity;GO:0046906//tetrapyrrole binding	GO:0000902//cell morphogenesis;GO:0009314//response to radiation;GO:0044237//cellular metabolic process;GO:0052166//positive regulation by symbiont of host innate immune response;GO:0044710//single-organism metabolic process	K00430//peroxidase [EC:1.11.1.7]	gi|30690396|ref|NP_850652.1|//Peroxidase family protein [Arabidopsis thaliana]
AT3G62200	2811	6.13333333333333	6.41666666666667	0.0651526795252509	0.181064318741867	*	GO:0042579//microbody	NA	NA	K17573//meiosis arrest female protein 1	gi|15228700|ref|NP_191779.1|//putative endonuclease or glycosyl hydrolase [Arabidopsis thaliana]
AT4G29580	1640	0.0466666666666667	0.32	2.77760757866355	0.291600908159592	*	GO:0043231//intracellular membrane-bounded organelle	GO:0016814//hydrolase activity, acting on carbon-nitrogen (but not peptide) bonds, in cyclic amidines;GO:0046914//transition metal ion binding	GO:0006216//cytidine catabolic process	K01489//cytidine deaminase [EC:3.5.4.5]	gi|238480988|ref|NP_001154274.1|//Cytidine/deoxycytidylate deaminase family protein [Arabidopsis thaliana];gi|15233623|ref|NP_194687.1|//cytidine/deoxycytidylate deaminase family protein [Arabidopsis thaliana]
AT4G14226	168	0.01	0.01	0	0.102410222332973	*	NA	NA	NA	NA	gi|186511758|ref|NP_001118979.1|//uncharacterized protein [Arabidopsis thaliana]
AT1G60787	1319	0.563333333333333	0.396666666666667	-0.506061672974241	0.200584212420744	*	NA	NA	NA	K16219//protein N-terminal methyltransferase [EC:2.1.1.244];K20393//PRA1 family protein 3	gi|2462745|gb|AAB71964.1|//Hypothetical protein [Arabidopsis thaliana]
AT5G40730	677	577.023333333333	102.42	-2.49413219471232	0.933791566298419	Down	NA	NA	NA	NA	NA
AT4G21600	1405	39.0733333333333	36.5666666666667	-0.0956552167081411	0.310698563003572	*	NA	GO:0004520//endodeoxyribonuclease activity;GO:0097159//organic cyclic compound binding	GO:0000041//transition metal ion transport;GO:0009267//cellular response to starvation;GO:0016129//phytosteroid biosynthetic process;GO:0010035//response to inorganic substance;GO:0015698//inorganic anion transport;GO:0006259//DNA metabolic process	NA	gi|18415729|ref|NP_567631.1|//endonuclease 5 [Arabidopsis thaliana]
AT3G54060	1675	0.08	0.426666666666667	2.41503749927884	0.325850707423097	*	GO:0043231//intracellular membrane-bounded organelle	NA	NA	NA	gi|15232409|ref|NP_190974.1|//uncharacterized protein [Arabidopsis thaliana];gi|79314937|ref|NP_001030856.1|//uncharacterized protein [Arabidopsis thaliana]
AT3G19830	2811	4.3	6.14	0.513901995780719	0.535115042777639	*	GO:0016020//membrane;GO:0016021//integral component of membrane;GO:0005886//plasma membrane	NA	GO:0009072//aromatic amino acid family metabolic process	K12486//stromal membrane-associated protein;K11000//callose synthase [EC:2.4.1.-];K01652//acetolactate synthase I/II/III large subunit [EC:2.2.1.6]	gi|238479825|ref|NP_001154627.1|//protein NTMC2T5.2 [Arabidopsis thaliana]
AT2G14880	963	6.58333333333333	25.4133333333333	1.94869546595811	0.892869009053908	Up	GO:0043231//intracellular membrane-bounded organelle	NA	NA	K15223//upstream activation factor subunit UAF30	gi|18397658|ref|NP_565366.1|//SWIB/MDM2 domain-containing protein [Arabidopsis thaliana]
AT3G43810	1057	178.586666666667	94.7333333333333	-0.914680318582013	0.848471633856633	*	GO:0016020//membrane;GO:0043231//intracellular membrane-bounded organelle;GO:0044444//cytoplasmic part	GO:0046872//metal ion binding;GO:0005509//calcium ion binding;GO:0016628//oxidoreductase activity, acting on the CH-CH group of donors, NAD or NADP as acceptor	GO:0009856//pollination;GO:0009605//response to external stimulus;GO:0009593//detection of chemical stimulus;GO:0019932//second-messenger-mediated signaling;GO:0009640//photomorphogenesis;GO:0006637//acyl-CoA metabolic process;GO:0044710//single-organism metabolic process;GO:0009057//macromolecule catabolic process	K02183//calmodulin	gi|565474928|ref|XP_006295105.1|//hypothetical protein CARUB_v10024180mg [Capsella rubella];gi|985436881|ref|XP_015383199.1|//PREDICTED: calmodulin-related protein-like [Citrus sinensis];gi|565470008|ref|XP_006292807.1|//hypothetical protein CARUB_v10019058mg [Capsella rubella]
AT5G09805	743	3.44333333333333	0.826666666666667	-2.05842822847818	0.721045491042999	*	GO:0005576//extracellular region	NA	GO:0003006//developmental process involved in reproduction	NA	gi|145334357|ref|NP_001078560.1|//protein IDA-LIKE 3 [Arabidopsis thaliana]
AT1G68500	1009	0.103333333333333	1.12666666666667	3.44668312589531	0.551949220588642	*	GO:0044424//intracellular part	NA	NA	NA	gi|30697693|ref|NP_177017.2|//uncharacterized protein [Arabidopsis thaliana]
AT3G01030	1116	0.0366666666666667	0.01	-1.87446911791614	0.125785641110834	*	GO:0044464//cell part	GO:0046914//transition metal ion binding;GO:0001071//nucleic acid binding transcription factor activity	NA	NA	gi|145337838|ref|NP_186752.3|//C2H2 and C2HC zinc fingers superfamily protein [Arabidopsis thaliana]
AT3G03780	2665	103.2	162.253333333333	0.652805146502208	0.800412548107539	*	GO:0031090//organelle membrane;GO:0005911//cell-cell junction;GO:0009532//plastid stroma;GO:0005576//extracellular region;GO:0009526//plastid envelope;GO:0042579//microbody	GO:0016620//oxidoreductase activity, acting on the aldehyde or oxo group of donors, NAD or NADP as acceptor;GO:0016627//oxidoreductase activity, acting on the CH-CH group of donors;GO:0046914//transition metal ion binding;GO:0008172//S-methyltransferase activity	GO:0006970//response to osmotic stress;GO:0000097//sulfur amino acid biosynthetic process;GO:0010038//response to metal ion;GO:0010208//pollen wall assembly	K00549//5-methyltetrahydropteroyltriglutamate--homocysteine methyltransferase [EC:2.1.1.14]	gi|15228634|ref|NP_187028.1|//methionine synthase 2 [Arabidopsis thaliana]
ATMG01300	411	0.01	0.01	0	0.102410222332973	*	GO:0043231//intracellular membrane-bounded organelle	NA	NA	NA	gi|13449400|ref|NP_085582.1|//hypothetical protein ArthMp106 [Arabidopsis thaliana]
AT3G54110	1355	62.5766666666667	68.6866666666667	0.134405261672408	0.381696984799402	*	GO:0005740//mitochondrial envelope;GO:0031224//intrinsic component of membrane;GO:0005911//cell-cell junction;GO:0009536//plastid;GO:0019866//organelle inner membrane	GO:0022857//transmembrane transporter activity	GO:0006006//glucose metabolic process;GO:0009746//response to hexose;GO:0043094//cellular metabolic compound salvage;GO:0034285//response to disaccharide;GO:0044765//single-organism transport	K15103//solute carrier family 25 (mitochondrial uncoupling protein), member 8/9	gi|15232420|ref|NP_190979.1|//uncoupling family protein PUMP2 [Arabidopsis thaliana]
BGI_novel_G000014	1323	0.866666666666667	1.19666666666667	0.465472220794597	0.261435058282803	*	NA	GO:0016788//hydrolase activity, acting on ester bonds	NA	K01206//alpha-L-fucosidase [EC:3.2.1.51]	gi|42571683|ref|NP_973932.1|//GDSL esterase/lipase [Arabidopsis thaliana]
AT5G12430	4595	12.2966666666667	11.5833333333333	-0.0862168111965865	0.241679818368082	*	NA	NA	GO:0050896//response to stimulus	K09527//DnaJ homolog subfamily C member 7	gi|30684104|ref|NP_568276.2|//heat shock protein DnaJ with tetratricopeptide repeat [Arabidopsis thaliana]
AT5G41250	1686	0.463333333333333	0.01	-5.53397857200235	0.418791704737381	*	GO:0043231//intracellular membrane-bounded organelle	NA	NA	K16911//ATP-dependent RNA helicase DDX21 [EC:3.6.4.13];K18789//xylogalacturonan beta-1,3-xylosyltransferase [EC:2.4.2.41];K01228//mannosyl-oligosaccharide glucosidase [EC:3.2.1.106]	gi|15237602|ref|NP_198941.1|//exostosin family protein [Arabidopsis thaliana]
AT1G15500	2180	17.91	87.7566666666667	2.29274339039079	0.922688761525044	Up	GO:0031224//intrinsic component of membrane;GO:0009526//plastid envelope	GO:0015297//antiporter activity;GO:0032550//purine ribonucleoside binding	GO:0051234//establishment of localization	K03301//ATP:ADP antiporter, AAA family	gi|15218214|ref|NP_173003.1|//ADP,ATP carrier protein 2 [Arabidopsis thaliana]
AT1G77760	3155	12.3533333333333	28.8366666666667	1.223004027298	0.856757205747986	Up	GO:0043231//intracellular membrane-bounded organelle;GO:0044444//cytoplasmic part	GO:0008940//nitrate reductase activity;GO:0000166//nucleotide binding;GO:0046914//transition metal ion binding;GO:0046906//tetrapyrrole binding;GO:0050662//coenzyme binding	GO:0009314//response to radiation;GO:0044271//cellular nitrogen compound biosynthetic process;GO:0042126//nitrate metabolic process	K10534//nitrate reductase (NAD(P)H) [EC:1.7.1.1 1.7.1.2 1.7.1.3]	gi|15218104|ref|NP_177899.1|//nitrate reductase [NADH] 1 [Arabidopsis thaliana]
AT4G24026	513	10.8233333333333	11.3233333333333	0.0651538335931131	0.207831492095135	*	GO:0043231//intracellular membrane-bounded organelle	NA	NA	K01194//alpha,alpha-trehalase [EC:3.2.1.28]	gi|15233660|ref|NP_194134.1|//uncharacterized protein [Arabidopsis thaliana]
AT3G24780	2663	0.04	0.183333333333333	2.1963972128035	0.209555057175291	*	GO:0043231//intracellular membrane-bounded organelle	NA	NA	K13126//polyadenylate-binding protein;K00640//serine O-acetyltransferase [EC:2.3.1.30]	gi|15230189|ref|NP_189122.1|//uncharacterized protein [Arabidopsis thaliana]
AT4G25970	2359	27.2633333333333	37.15	0.446400247686264	0.69159952376997	*	GO:0016020//membrane;GO:0005783//endoplasmic reticulum;GO:0000325//plant-type vacuole	GO:0016831//carboxy-lyase activity;GO:0046872//metal ion binding;GO:0005509//calcium ion binding;GO:0004609//phosphatidylserine decarboxylase activity	GO:0006646//phosphatidylethanolamine biosynthetic process;GO:0016540//protein autoprocessing;GO:0006644//phospholipid metabolic process	K01613//phosphatidylserine decarboxylase [EC:4.1.1.65]	gi|186513660|ref|NP_567736.3|//phosphatidylserine decarboxylase 3 [Arabidopsis thaliana]
AT5G37620	1959	0.333333333333333	0.0233333333333333	-3.83650126771712	0.333693274635213	*	GO:0005911//cell-cell junction	GO:0016668//oxidoreductase activity, acting on a sulfur group of donors, NAD(P) as acceptor	GO:0016129//phytosteroid biosynthetic process;GO:0048764//trichoblast maturation	K16219//protein N-terminal methyltransferase [EC:2.1.1.244];K20393//PRA1 family protein 3	gi|15240290|ref|NP_198578.1|//cysteine/histidine-rich C1 domain-containing protein [Arabidopsis thaliana]
AT3G06150	2676	31.6066666666667	12.93	-1.28950661719498	0.865118919068583	Down	NA	NA	NA	NA	gi|15230646|ref|NP_187266.1|//uncharacterized protein [Arabidopsis thaliana]
AT5G19770	1964	1239.18333333333	381.456666666667	-1.69979856366021	0.913980950798793	Down	GO:0030312//external encapsulating structure;GO:0043234//protein complex;GO:0015630//microtubule cytoskeleton;GO:0005911//cell-cell junction;GO:0044444//cytoplasmic part	GO:0017111//nucleoside-triphosphatase activity;GO:0005198//structural molecule activity;GO:0032550//purine ribonucleoside binding	GO:0006928//movement of cell or subcellular component;GO:0009154//purine ribonucleotide catabolic process;GO:0010038//response to metal ion;GO:0043623//cellular protein complex assembly	K07374//tubulin alpha	gi|727563880|ref|XP_010454260.1|//PREDICTED: tubulin alpha-3 chain-like [Camelina sativa]
AT1G53510	2765	37.3366666666667	43.3666666666667	0.215993423465803	0.504963036797076	*	GO:0043231//intracellular membrane-bounded organelle;GO:0005634//nucleus;GO:0005737//cytoplasm	GO:0005524//ATP binding;GO:0004702//receptor signaling protein serine/threonine kinase activity;GO:0004707//MAP kinase activity;GO:0032550//purine ribonucleoside binding	GO:0000165//MAPK cascade;GO:0043622//cortical microtubule organization;GO:0006464//cellular protein modification process;GO:0030865//cortical cytoskeleton organization;GO:0006796//phosphate-containing compound metabolic process	K04371//mitogen-activated protein kinase 1/3 [EC:2.7.11.24]	gi|8671875|gb|AAF78438.1|AC018748_17//Contains similarity to ATMPK8 from Arabidopsis thaliana gb|AB038693 and contains a protein kinase PF|00069 domain. ESTs gb|T04165, gb|AI993011, gb|T21003 come from this gene [Arabidopsis thaliana];gi|79365134|ref|NP_175756.2|//mitogen-activated protein kinase 18 [Arabidopsis thaliana]
AT3G52750	1819	6.59333333333333	17.7533333333333	1.4290100024515	0.85035440374339	Up	GO:0032991//macromolecular complex;GO:0009532//plastid stroma;GO:0031976//plastid thylakoid;GO:0009534//chloroplast thylakoid;GO:0034357//photosynthetic membrane;GO:0042651//thylakoid membrane;GO:0009570//chloroplast stroma	GO:0005515//protein binding;GO:0017111//nucleoside-triphosphatase activity;GO:0005198//structural molecule activity;GO:0005525//GTP binding;GO:0032550//purine ribonucleoside binding;GO:0003924//GTPase activity	GO:0005982//starch metabolic process;GO:0006007//glucose catabolic process;GO:0000097//sulfur amino acid biosynthetic process;GO:0009658//chloroplast organization;GO:0005984//disaccharide metabolic process;GO:0009154//purine ribonucleotide catabolic process;GO:0071555//cell wall organization;GO:0010073//meristem maintenance;GO:0043623//cellular protein complex assembly	K03531//cell division protein FtsZ	gi|15231677|ref|NP_190843.1|//plastidial division protein FtsZ2-2 [Arabidopsis thaliana]
AT1G51410	3342	0.01	0.01	0	0.102410222332973	*	GO:0005737//cytoplasm	GO:0016616//oxidoreductase activity, acting on the CH-OH group of donors, NAD or NADP as acceptor;GO:0048037//cofactor binding;GO:0003824//catalytic activity;GO:0036094//small molecule binding;GO:0050662//coenzyme binding	GO:0003006//developmental process involved in reproduction;GO:0008152//metabolic process	K09753//cinnamoyl-CoA reductase [EC:1.2.1.44];K02981//small subunit ribosomal protein S2e	gi|30694961|ref|NP_849791.1|//myosin-related protein [Arabidopsis thaliana];gi|12325359|gb|AAG52618.1|AC024261_5//cinnamyl alcohol dehydrogenase, putative; 82967-79323 [Arabidopsis thaliana]
AT1G50020	1009	13.3366666666667	43.91	1.7191514065021	0.899493313398123	Up	GO:0009534//chloroplast thylakoid	NA	NA	NA	gi|15222858|ref|NP_175424.1|//uncharacterized protein [Arabidopsis thaliana]
AT5G27810	788	0.01	0.09	3.16992500144231	0.183791566298419	*	GO:0043076//megasporocyte nucleus	GO:0005515//protein binding;GO:0001071//nucleic acid binding transcription factor activity;GO:0003676//nucleic acid binding	GO:0009605//response to external stimulus;GO:0019932//second-messenger-mediated signaling	K09260//MADS-box transcription enhancer factor 2A;K04454//MADS-box transcription enhancer factor 2C;K19995//secretory carrier-associated membrane protein	gi|15241055|ref|NP_198133.1|//MADS-box transcription factor family protein [Arabidopsis thaliana]
AT4G02482	599	0.0833333333333333	0.01	-3.05889368905357	0.172993327242019	*	GO:0009527//plastid outer membrane	GO:0038023//signaling receptor activity;GO:0017111//nucleoside-triphosphatase activity;GO:0005488//binding	GO:0006605//protein targeting	NA	gi|22328245|ref|NP_680563.1|//putative GTP-binding protein [Arabidopsis thaliana]
AT4G20440	1269	22.4766666666667	33.7433333333333	0.586174400270869	0.748234903231165	*	GO:0005685//U1 snRNP;GO:0005686//U2 snRNP;GO:0005732//small nucleolar ribonucleoprotein complex;GO:0005687//U4 snRNP;GO:0071013//catalytic step 2 spliceosome;GO:0046540//U4/U6 x U5 tri-snRNP complex;GO:0071004//U2-type prespliceosome;GO:0030529//intracellular ribonucleoprotein complex;GO:0016604//nuclear body;GO:0005829//cytosol;GO:0005682//U5 snRNP;GO:0015030//Cajal body;GO:0044444//cytoplasmic …	GO:0003723//RNA binding;GO:0003700//transcription factor activity, sequence-specific DNA binding;GO:0001071//nucleic acid binding transcription factor activity	GO:0010453//regulation of cell fate commitment;GO:0000398//mRNA splicing, via spliceosome;GO:0000377//RNA splicing, via transesterification reactions with bulged adenosine as nucleophile;GO:0003002//regionalization;GO:0006351//transcription, DNA-templated;GO:0010455//positive regulation of cell fate commitment;GO:0048364//root development;GO:0007389//pattern specification process;GO:0048829//root…	K11086//small nuclear ribonucleoprotein B and B'	gi|15237095|ref|NP_193777.1|//small nuclear ribonucleoprotein associated protein B [Arabidopsis thaliana];gi|567220472|ref|XP_006413865.1|//hypothetical protein EUTSA_v10026002mg [Eutrema salsugineum]
AT5G04475	249	85.4266666666667	82.7466666666667	-0.0459852936355403	0.222208378325996	*	GO:0043231//intracellular membrane-bounded organelle	GO:0016538//cyclin-dependent protein serine/threonine kinase regulator activity;GO:0005488//binding	GO:0009913//epidermal cell differentiation;GO:0016129//phytosteroid biosynthetic process;GO:0006261//DNA-dependent DNA replication;GO:0007067//mitotic nuclear division;GO:0000079//regulation of cyclin-dependent protein serine/threonine kinase activity	NA	gi|15238180|ref|NP_196067.1|//cyclin-dependent protein kinase inhibitor [Arabidopsis thaliana]
AT3G13600	2315	25.1933333333333	2.81333333333333	-3.16268961455278	0.927665642218346	Down	GO:0043231//intracellular membrane-bounded organelle	NA	NA	K06892//feruloyl-CoA ortho-hydroxylase [EC:1.14.11.-]	gi|15231294|ref|NP_187969.1|//calmodulin-binding family protein [Arabidopsis thaliana]
AT5G59880	959	519.81	236.14	-1.13834194647447	0.881724672591854	Down	GO:0016020//membrane;GO:0005856//cytoskeleton;GO:0005911//cell-cell junction;GO:0009536//plastid	GO:0008092//cytoskeletal protein binding	GO:0008154//actin polymerization or depolymerization;GO:0006007//glucose catabolic process;GO:0006970//response to osmotic stress;GO:0010038//response to metal ion	K05765//cofilin	gi|30697295|ref|NP_851227.1|//actin depolymerizing factor 3 [Arabidopsis thaliana];gi|30697298|ref|NP_568915.2|//actin depolymerizing factor 3 [Arabidopsis thaliana]
AT4G32050	4306	7.09333333333333	10.2533333333333	0.531557352460637	0.62282996926655	*	GO:0005737//cytoplasm	NA	GO:0000278//mitotic cell cycle	NA	gi|22329069|ref|NP_194933.2|//neurochondrin family protein [Arabidopsis thaliana]
AT1G22370	2187	0.43	4.7	3.4502521918629	0.824528615333499	Up	GO:0009536//plastid	GO:0008194//UDP-glycosyltransferase activity	NA	K13227//UDP-glucosyltransferase BX8/BX9 [EC:2.4.1.202];K13691//pathogen-inducible salicylic acid glucosyltransferase [EC:2.4.1.-];K13030//cyanohydrin beta-glucosyltransferase [EC:2.4.1.85]	gi|54292902|gb|AAV32497.1|//UDP-glucuronosyltransferase [Arabidopsis thaliana];gi|42571589|ref|NP_973885.1|//UDP-glucosyl transferase 85A5 [Arabidopsis thaliana]
AT2G39725	791	5.2	5.96333333333333	0.197607358302298	0.309431846498879	*	GO:0043231//intracellular membrane-bounded organelle	NA	GO:0006605//protein targeting	K18167//succinate dehydrogenase assembly factor 1	gi|18405143|ref|NP_565912.1|//LYR family of Fe/S cluster biogenesis protein [Arabidopsis thaliana]
AT2G38660	1305	4.38666666666667	7.07333333333333	0.689265167179523	0.634611124955007	*	GO:0043231//intracellular membrane-bounded organelle	GO:0016646//oxidoreductase activity, acting on the CH-NH group of donors, NAD or NADP as acceptor;GO:0036094//small molecule binding	GO:0006760//folic acid-containing compound metabolic process	K15710//E3 ubiquitin-protein ligase SHPRH [EC:3.6.4.- 2.3.2.27];K00288//methylenetetrahydrofolate dehydrogenase (NADP+) / methenyltetrahydrofolate cyclohydrolase / formyltetrahydrofolate synthetase [EC:1.5.1.5 3.5.4.9 6.3.4.3]	gi|227206440|dbj|BAH57275.1|//AT2G38660 [Arabidopsis thaliana];gi|30687594|ref|NP_181400.2|//amino acid dehydrogenase family protein [Arabidopsis thaliana];gi|334184798|ref|NP_001189703.1|//amino acid dehydrogenase family protein [Arabidopsis thaliana]
AT3G15380	2375	6.08666666666667	10.66	0.80848317349611	0.725267879391976	*	GO:0031224//intrinsic component of membrane;GO:0005634//nucleus;GO:0009524//phragmoplast;GO:0097218//sieve plate;GO:0009506//plasmodesma;GO:0005911//cell-cell junction;GO:0016021//integral component of membrane;GO:0005886//plasma membrane;GO:0005802//trans-Golgi network	GO:0015220//choline transmembrane transporter activity	GO:0010051//xylem and phloem pattern formation;GO:0090603//sieve element differentiation;GO:0010088//phloem development;GO:0048364//root development;GO:0015871//choline transport	K15377//solute carrier family 44 (choline transporter-like protein), member 2/4/5	gi|18400752|ref|NP_566511.1|//plasma-membrane choline transporter family protein [Arabidopsis thaliana]
AT4G00690	1690	0.596666666666667	1.24	1.05534303384377	0.40063543483678	*	GO:0005634//nucleus;GO:0009536//plastid;GO:0009507//chloroplast	GO:0004175//endopeptidase activity;GO:0070011//peptidase activity, acting on L-amino acid peptides;GO:0016929//SUMO-specific protease activity	GO:0019538//protein metabolic process;GO:0016926//protein desumoylation	K08592//sentrin-specific protease 1 [EC:3.4.22.68]	gi|334186254|ref|NP_191978.3|//UB-like protease 1B [Arabidopsis thaliana]
AT3G45390	2010	0.0833333333333333	0.0666666666666667	-0.321928094887362	0.117603898441177	*	GO:0016020//membrane;GO:0005911//cell-cell junction	GO:0004672//protein kinase activity;GO:0032550//purine ribonucleoside binding	GO:0006464//cellular protein modification process;GO:0006796//phosphate-containing compound metabolic process	K04730//interleukin-1 receptor-associated kinase 1 [EC:2.7.11.1]	gi|297819036|ref|XP_002877401.1|//lectin protein kinase family protein [Arabidopsis lyrata subsp. lyrata]
AT4G35640	1624	0.763333333333333	1.79333333333333	1.23225857445968	0.500387629094332	*	GO:0044444//cytoplasmic part	GO:0016412//serine O-acyltransferase activity	GO:0006790//sulfur compound metabolic process;GO:0006563//L-serine metabolic process	K00640//serine O-acetyltransferase [EC:2.3.1.30]	gi|42567425|ref|NP_195289.3|//serine acetyltransferase 3;2 [Arabidopsis thaliana]
AT5G27230	3221	0.06	0.27	2.16992500144231	0.2517997065094	*	NA	NA	NA	K12619//5'-3' exoribonuclease 2 [EC:3.1.13.-];K10352//myosin heavy chain	gi|15240464|ref|NP_198075.1|//Frigida-like protein [Arabidopsis thaliana]
AT3G13222	2105	5.25	10.08	0.941106310946431	0.74649057230667	*	GO:0012505//endomembrane system;GO:0043231//intracellular membrane-bounded organelle;GO:0000931//gamma-tubulin large complex;GO:0005876//spindle microtubule	GO:0005515//protein binding	GO:0000278//mitotic cell cycle;GO:0051099//positive regulation of binding;GO:0007020//microtubule nucleation;GO:0046474//glycerophospholipid biosynthetic process	K00876//uridine kinase [EC:2.7.1.48];K19307//25S rRNA (uracil2634-N3)-methyltransferase [EC:2.1.1.313]	gi|42564117|ref|NP_187929.4|//GBF-interacting protein 1 [Arabidopsis thaliana]
AT1G17270	1981	6.10666666666667	4.33333333333333	-0.494907880181127	0.523825345405211	*	GO:0043231//intracellular membrane-bounded organelle	NA	GO:0000226//microtubule cytoskeleton organization	K03691//peptide-O-fucosyltransferase [EC:2.4.1.221]	gi|30685232|ref|NP_173170.2|//O-fucosyltransferase family protein [Arabidopsis thaliana]
AT4G17920	1040	0.01	0.04	2	0.128007586455132	*	NA	GO:0046914//transition metal ion binding	NA	K19041//E3 ubiquitin-protein ligase RNF38/44 [EC:2.3.2.27];K10664//E3 ubiquitin-protein ligase ATL6/9/15/31/42/55 [EC:2.3.2.27]	gi|15236701|ref|NP_193526.1|//RING-H2 finger protein ATL29 [Arabidopsis thaliana]
AT1G74350	2392	0.656666666666667	0.706666666666667	0.105868635106823	0.129495805299443	*	GO:0009536//plastid	GO:0034061//DNA polymerase activity;GO:0003676//nucleic acid binding	GO:0006396//RNA processing;GO:0006260//DNA replication	NA	gi|15221221|ref|NP_177575.1|//Intron maturase, type II family protein [Arabidopsis thaliana]
AT4G33360	1352	55.6033333333333	44.3	-0.327864674084338	0.628215244898524	*	GO:0043231//intracellular membrane-bounded organelle;GO:0031090//organelle membrane	GO:0016616//oxidoreductase activity, acting on the CH-OH group of donors, NAD or NADP as acceptor;GO:0048037//cofactor binding;GO:0036094//small molecule binding	GO:0009814//defense response, incompatible interaction;GO:0033554//cellular response to stress;GO:0009738//abscisic acid-activated signaling pathway;GO:0009746//response to hexose;GO:0006714//sesquiterpenoid metabolic process;GO:0043094//cellular metabolic compound salvage;GO:0034285//response to disaccharide	K15891//farnesol dehydrogenase [EC:1.1.1.216]	gi|15234163|ref|NP_195062.1|//Rossmann-fold NAD(P)-binding domain-containing protein [Arabidopsis thaliana]
AT1G75230	2405	3.76	4.30333333333333	0.194721932908397	0.271153473433563	*	GO:0043231//intracellular membrane-bounded organelle;GO:0005634//nucleus	GO:0003824//catalytic activity	GO:0006281//DNA repair;GO:0006284//base-excision repair	K15200//general transcription factor 3C polypeptide 2;K01247//DNA-3-methyladenine glycosylase II [EC:3.2.2.21]	gi|42572113|ref|NP_974147.1|//DNA glycosylase superfamily protein [Arabidopsis thaliana];gi|18410802|ref|NP_565105.1|//DNA glycosylase superfamily protein [Arabidopsis thaliana]
AT5G54062	845	0.01	0.01	0	0.102410222332973	*	NA	NA	NA	NA	gi|22327819|ref|NP_680431.1|//uncharacterized protein [Arabidopsis thaliana]
AT1G17140	1500	25.85	59.6433333333333	1.20619660835354	0.874221280837279	Up	GO:0016020//membrane;GO:0043231//intracellular membrane-bounded organelle;GO:0090404//pollen tube tip;GO:0005634//nucleus;GO:0035838//growing cell tip;GO:0005886//plasma membrane	GO:0008270//zinc ion binding	GO:0042445//hormone metabolic process;GO:2000012//regulation of auxin polar transport;GO:0051049//regulation of transport;GO:0009850//auxin metabolic process	K10352//myosin heavy chain;K03231//elongation factor 1-alpha;K20283//golgin subfamily A member 4	gi|18394444|ref|NP_564015.1|//interactor of constitutive active ROPs 1 [Arabidopsis thaliana]
AT1G29150	1871	93.3533333333333	82.5133333333333	-0.178074273801479	0.470941661821303	*	GO:0005911//cell-cell junction;GO:0043234//protein complex;GO:0009536//plastid	NA	GO:0001558//regulation of cell growth;GO:0033554//cellular response to stress;GO:0043248//proteasome assembly;GO:0035966//response to topologically incorrect protein;GO:0000302//response to reactive oxygen species;GO:0006511//ubiquitin-dependent protein catabolic process;GO:0010467//gene expression;GO:0006261//DNA-dependent DNA replication;GO:0009642//response to light intensity;GO:0010038//respo…	K03036//26S proteasome regulatory subunit N6	gi|297845826|ref|XP_002890794.1|//hypothetical protein ARALYDRAFT_336019 [Arabidopsis lyrata subsp. lyrata];gi|15218845|ref|NP_174210.1|//26S proteasome non-ATPase regulatory subunit 9 [Arabidopsis thaliana]
AT1G08380	819	22.4233333333333	358.653333333333	3.99951737671719	0.969536506354348	Up	GO:0009521//photosystem;GO:0009536//plastid	NA	GO:0006007//glucose catabolic process;GO:0000097//sulfur amino acid biosynthetic process;GO:0006873//cellular ion homeostasis;GO:0006996//organelle organization;GO:0030001//metal ion transport;GO:0009765//photosynthesis, light harvesting;GO:0042254//ribosome biogenesis;GO:0006470//protein dephosphorylation	K14332//photosystem I subunit PsaO	gi|18390888|ref|NP_563815.1|//photosystem I subunit O [Arabidopsis thaliana]
AT5G11020	1572	7.00666666666667	6.21	-0.174134995020541	0.301803859678268	*	GO:0016020//membrane	GO:0004672//protein kinase activity;GO:0032550//purine ribonucleoside binding	GO:0006464//cellular protein modification process;GO:0006796//phosphate-containing compound metabolic process	K04733//interleukin-1 receptor-associated kinase 4 [EC:2.7.11.1];K04730//interleukin-1 receptor-associated kinase 1 [EC:2.7.11.1]	gi|145361901|ref|NP_850806.2|//protein kinase superfamily protein [Arabidopsis thaliana]
AT1G43560	936	7.11	39.51	2.47429638135826	0.919892294487361	Up	GO:0009532//plastid stroma;GO:0031976//plastid thylakoid	GO:0015036//disulfide oxidoreductase activity;GO:0016853//isomerase activity;GO:0030234//enzyme regulator activity	GO:0018904//ether metabolic process;GO:0019725//cellular homeostasis;GO:0005982//starch metabolic process;GO:0009314//response to radiation;GO:0009668//plastid membrane organization;GO:0005984//disaccharide metabolic process;GO:0044093//positive regulation of molecular function	K03671//thioredoxin 1	gi|30693659|ref|NP_175021.2|//thioredoxin Y2 [Arabidopsis thaliana]
AT4G00883	414	0.703333333333333	3.96333333333333	2.49443381103847	0.764771437273306	*	GO:0043231//intracellular membrane-bounded organelle	NA	GO:0009725//response to hormone	K14488//SAUR family protein	gi|18411465|ref|NP_567196.1|//SAUR-like auxin-responsive protein [Arabidopsis thaliana]
AT5G26030	2051	48.3233333333333	37.92	-0.3497610106587	0.639283439931334	*	GO:0009536//plastid	GO:0016829//lyase activity;GO:0004672//protein kinase activity;GO:0032550//purine ribonucleoside binding	GO:0006605//protein targeting;GO:0006089//lactate metabolic process;GO:0006351//transcription, DNA-templated;GO:0006779//porphyrin-containing compound biosynthetic process;GO:0006464//cellular protein modification process;GO:0009626//plant-type hypersensitive response;GO:0006984//ER-nucleus signaling pathway;GO:0006412//translation	K01772//ferrochelatase [EC:4.99.1.1]	gi|30690097|ref|NP_197975.3|//ferrochelatase 1 [Arabidopsis thaliana]
AT4G03190	2324	55.3966666666667	19.4133333333333	-1.51275131409168	0.890418639421879	Down	GO:0000152//nuclear ubiquitin ligase complex	GO:0042562//hormone binding	GO:0009826//unidimensional cell growth;GO:0048437//floral organ development;GO:0009555//pollen development;GO:0065008//regulation of biological quality;GO:0019941//modification-dependent protein catabolic process;GO:0048588//developmental cell growth;GO:0005976//polysaccharide metabolic process;GO:0045013//carbon catabolite repression of transcription;GO:0009725//response to hormone;GO:0045229//e…	K14485//transport inhibitor response 1	gi|18412177|ref|NP_567255.1|//GRR1-like protein 1 [Arabidopsis thaliana]
AT4G24900	1774	4.51333333333333	5.03	0.156365066951686	0.25746878201401	*	GO:0005634//nucleus	GO:0005515//protein binding	GO:0019628//urate catabolic process;GO:0006144//purine nucleobase metabolic process;GO:0009960//endosperm development;GO:0009793//embryo development ending in seed dormancy	NA	gi|42567120|ref|NP_194220.2|//TITAN-like protein [Arabidopsis thaliana]
AT3G56660	2078	0.0233333333333333	0.0366666666666667	0.652076696579693	0.111817149818645	*	GO:0043231//intracellular membrane-bounded organelle	GO:0003677//DNA binding;GO:0005515//protein binding;GO:0001071//nucleic acid binding transcription factor activity	GO:0006972//hyperosmotic response;GO:0042221//response to chemical;GO:0006984//ER-nucleus signaling pathway;GO:0006351//transcription, DNA-templated	K03248//translation initiation factor 3 subunit G	gi|15228985|ref|NP_191225.1|//basic region/leucine zipper motif protein 49 [Arabidopsis thaliana]
AT1G07700	1184	2.22333333333333	25.37	3.51232735360051	0.938117783869092	Up	GO:0009532//plastid stroma	GO:0015036//disulfide oxidoreductase activity	GO:0018904//ether metabolic process;GO:0019725//cellular homeostasis;GO:0032958//inositol phosphate biosynthetic process	K03671//thioredoxin 1	gi|18390799|ref|NP_563794.1|//thioredoxin family protein [Arabidopsis thaliana];gi|42571381|ref|NP_973781.1|//thioredoxin family protein [Arabidopsis thaliana]
AT1G33750	2177	0.12	0.01	-3.58496250072116	0.213874352797851	*	GO:0044424//intracellular part	GO:0046872//metal ion binding;GO:0016838//carbon-oxygen lyase activity, acting on phosphates	NA	K15799//(+)-alpha-barbatene/beta-chamigrene/thujopsene synthase [EC:4.2.3.69 4.2.3.78 4.2.3.79]	gi|15217639|ref|NP_174635.1|//terpenoid synthase 22 [Arabidopsis thaliana]
AT3G51880	1007	45.6966666666667	54.9733333333333	0.266643028456936	0.571261455824127	*	GO:0043231//intracellular membrane-bounded organelle;GO:0005634//nucleus;GO:0000785//chromatin;GO:0044427//chromosomal part	GO:0003677//DNA binding;GO:0003682//chromatin binding;GO:0005198//structural molecule activity;GO:0003700//transcription factor activity, sequence-specific DNA binding;GO:0001071//nucleic acid binding transcription factor activity;GO:0003676//nucleic acid binding;GO:0030527//structural constituent of chromatin	GO:0006006//glucose metabolic process;GO:0006333//chromatin assembly or disassembly;GO:0006325//chromatin organization	K10802//high mobility group protein B1	gi|42572635|ref|NP_974413.1|//high mobility group protein B1 [Arabidopsis thaliana]
AT1G14750	1365	0.42	0.42	0	0.102410222332973	*	GO:0043231//intracellular membrane-bounded organelle	GO:0004674//protein serine/threonine kinase activity;GO:0019900//kinase binding	GO:0007129//synapsis;GO:0000725//recombinational repair;GO:0010374//stomatal complex development	K06627//cyclin A;K05868//cyclin B	gi|30683981|ref|NP_172928.2|//cyclin-SDS [Arabidopsis thaliana];gi|145323900|ref|NP_001077539.1|//cyclin-SDS [Arabidopsis thaliana];gi|8778235|gb|AAF79244.1|AC006917_29//F10B6.15 [Arabidopsis thaliana]
AT1G61270	1592	0.92	0.286666666666667	-1.68225970207607	0.417490378492123	*	GO:0031224//intrinsic component of membrane	GO:0046943//carboxylic acid transmembrane transporter activity	GO:0046942//carboxylic acid transport	K14209//solute carrier family 36 (proton-coupled amino acid transporter);K15015//solute carrier family 32 (vesicular inhibitory amino acid transporter)	gi|15219896|ref|NP_176322.1|//transmembrane amino acid transporter family protein [Arabidopsis thaliana]
AT5G62760	2381	5.07666666666667	6.13333333333333	0.272789824457083	0.37786914749287	*	GO:0043231//intracellular membrane-bounded organelle;GO:0005634//nucleus;GO:0005737//cytoplasm	GO:0016787//hydrolase activity	NA	K17602//YLP motif-containing protein 1	gi|334188581|ref|NP_001190599.1|//P-loop containing nucleoside triphosphate hydrolases superfamily protein [Arabidopsis thaliana];gi|30697732|ref|NP_851250.1|//P-loop containing nucleoside triphosphate hydrolases superfamily protein [Arabidopsis thaliana];gi|334188579|ref|NP_001190598.1|//P-loop containing nucleoside triphosphate hydrolases superfamily protein [Arabidopsis thaliana]
AT3G18035	2368	16	33.55	1.06824086131282	0.848513165545311	Up	GO:0043231//intracellular membrane-bounded organelle;GO:0005634//nucleus;GO:0043232//intracellular non-membrane-bounded organelle;GO:0005694//chromosome;GO:0044446//intracellular organelle part;GO:0000786//nucleosome	GO:0003677//DNA binding	GO:0006334//nucleosome assembly;GO:0009987//cellular process	K01598//phosphopantothenoylcysteine decarboxylase [EC:4.1.1.36]	gi|42564980|ref|NP_188431.3|//protein HON4 [Arabidopsis thaliana]
AT1G05900	1519	7.03666666666667	10.1766666666667	0.532301010859624	0.622089320818451	*	GO:0005634//nucleus;GO:0005739//mitochondrion;GO:0009570//chloroplast stroma;GO:0042644//chloroplast nucleoid	GO:0003677//DNA binding;GO:0016799//hydrolase activity, hydrolyzing N-glycosyl compounds;GO:0051536//iron-sulfur cluster binding;GO:0004518//nuclease activity;GO:0003676//nucleic acid binding;GO:0046872//metal ion binding;GO:0000703//oxidized pyrimidine nucleobase lesion DNA N-glycosylase activity;GO:0051539//4 iron, 4 sulfur cluster binding	GO:0006285//base-excision repair, AP site formation;GO:0006281//DNA repair	K10773//endonuclease III [EC:4.2.99.18]	gi|42571353|ref|NP_973767.1|//endonuclease III 2 [Arabidopsis thaliana];gi|18390586|ref|NP_563752.1|//endonuclease III 2 [Arabidopsis thaliana]
AT2G16505	820	0.01	0.01	0	0.102410222332973	*	NA	NA	NA	NA	gi|145328724|ref|NP_001077897.1|//maternally expressed family protein [Arabidopsis thaliana]
AT5G17210	1024	6.31333333333333	7.76	0.297654727439899	0.433715424869175	*	NA	NA	NA	NA	gi|10177066|dbj|BAB10508.1|//unnamed protein product [Arabidopsis thaliana];gi|18418215|ref|NP_568343.1|//uncharacterized protein [Arabidopsis thaliana]
AT1G44120	6345	1.40333333333333	1.16333333333333	-0.270593196856744	0.212953733698812	*	NA	NA	GO:0006928//movement of cell or subcellular component	K08332//vacuolar protein 8	gi|15219352|ref|NP_175078.1|//armadillo/beta-catenin-like repeat and C2 calcium/lipid-binding domain-containing protein [Arabidopsis thaliana]
AT5G02190	1851	3.61666666666667	1.62	-1.15866682372606	0.634355012874824	*	GO:0043231//intracellular membrane-bounded organelle	GO:0004175//endopeptidase activity	GO:0003006//developmental process involved in reproduction;GO:0019538//protein metabolic process;GO:0008219//cell death	K00924;K02882//large subunit ribosomal protein L18Ae	gi|15241713|ref|NP_195839.1|//aspartic proteinase PCS1 [Arabidopsis thaliana]
AT2G07785	902	0.15	0.1	-0.584962500721156	0.136909211728549	*	GO:0043231//intracellular membrane-bounded organelle;GO:0031224//intrinsic component of membrane	GO:0050136//NADH dehydrogenase (quinone) activity	GO:0044710//single-organism metabolic process	K03878//NADH-ubiquinone oxidoreductase chain 1 [EC:1.6.5.3]	gi|674887079|emb|CDY45488.1|//BnaCnng12470D [Brassica napus]
AT4G01995	1264	0.793333333333333	9.84666666666667	3.63363634745685	0.899548688983027	Up	GO:0005634//nucleus;GO:0009536//plastid;GO:0009507//chloroplast	NA	NA	K17911//beta-carotene isomerase [EC:5.2.1.14]	gi|565460978|ref|XP_006288488.1|//hypothetical protein CARUB_v10001747mg [Capsella rubella];gi|22328234|ref|NP_680560.1|//uncharacterized protein [Arabidopsis thaliana];gi|15235202|ref|NP_192109.1|//uncharacterized protein [Arabidopsis thaliana];gi|922441820|ref|XP_013625716.1|//PREDICTED: beta-carotene isomerase D27, chloroplastic [Brassica oleracea var. oleracea]
AT1G52990	1012	0.01	0.556666666666667	5.7987417917529	0.457554614170612	*	GO:0043231//intracellular membrane-bounded organelle	GO:0015036//disulfide oxidoreductase activity	GO:0018904//ether metabolic process;GO:0019725//cellular homeostasis	K03671//thioredoxin 1	gi|18404274|ref|NP_564620.1|//thioredoxin family protein [Arabidopsis thaliana]
AT2G41082	235	0.183333333333333	0.01	-4.1963972128035	0.263740067004458	*	NA	NA	NA	NA	gi|186507050|ref|NP_001118492.1|//uncharacterized protein [Arabidopsis thaliana]
AT1G37130	3205	84.1833333333333	153.35	0.865221625556973	0.842283412243542	*	GO:0016020//membrane;GO:0043231//intracellular membrane-bounded organelle;GO:0044444//cytoplasmic part	GO:0008940//nitrate reductase activity;GO:0000166//nucleotide binding;GO:0046914//transition metal ion binding;GO:0046906//tetrapyrrole binding;GO:0050662//coenzyme binding	GO:0016042//lipid catabolic process;GO:0009314//response to radiation;GO:0044271//cellular nitrogen compound biosynthetic process;GO:0009608//response to symbiont;GO:0042126//nitrate metabolic process;GO:0048588//developmental cell growth	K10534//nitrate reductase (NAD(P)H) [EC:1.7.1.1 1.7.1.2 1.7.1.3]	gi|15221314|ref|NP_174901.1|//nitrate reductase [NADH] 2 [Arabidopsis thaliana]
AT4G21320	1334	1.28666666666667	3	1.22132415394896	0.606099620677243	*	GO:0043231//intracellular membrane-bounded organelle	GO:0004175//endopeptidase activity;GO:0005515//protein binding	GO:0044267//cellular protein metabolic process;GO:0010468//regulation of gene expression;GO:0044092//negative regulation of molecular function;GO:0009108//coenzyme biosynthetic process;GO:0009642//response to light intensity;GO:0009408//response to heat;GO:0000302//response to reactive oxygen species	NA	gi|30685384|ref|NP_567623.2|//protein HEAT-STRESS-ASSOCIATED 32 [Arabidopsis thaliana]
AT5G48510	731	0.42	1.26333333333333	1.58877411467118	0.472429880665615	*	NA	NA	NA	K10523//speckle-type POZ protein	gi|15238994|ref|NP_199662.1|//BTB/POZ domain-containing protein [Arabidopsis thaliana]
AT4G28365	919	0.0433333333333333	0.01	-2.11547721741994	0.128007586455132	*	GO:0031224//intrinsic component of membrane	GO:0046914//transition metal ion binding	NA	NA	gi|18417181|ref|NP_567806.1|//early nodulin-like protein 3 [Arabidopsis thaliana]
AT3G14400	2811	23.69	20.89	-0.181465706173123	0.419331616690201	*	GO:0043231//intracellular membrane-bounded organelle;GO:0005634//nucleus	GO:0019783//ubiquitin-like protein-specific protease activity;GO:0004843//thiol-dependent ubiquitin-specific protease activity;GO:0016790//thiolester hydrolase activity	GO:0006511//ubiquitin-dependent protein catabolic process;GO:0016579//protein deubiquitination;GO:0019941//modification-dependent protein catabolic process	K11855//ubiquitin carboxyl-terminal hydrolase 36/42 [EC:3.4.19.12]	gi|18400378|ref|NP_566486.1|//ubiquitin carboxyl-terminal hydrolase 25 [Arabidopsis thaliana]
AT5G55560	1328	1.48333333333333	2.16333333333333	0.544413142145379	0.366704045186477	*	GO:0043231//intracellular membrane-bounded organelle	GO:0016301//kinase activity;GO:0032550//purine ribonucleoside binding	GO:0006464//cellular protein modification process;GO:0007568//aging	K08867//WNK lysine deficient protein kinase [EC:2.7.11.1]	gi|30696620|ref|NP_200367.2|//putative serine/threonine-protein kinase WNK11 [Arabidopsis thaliana]
AT5G65820	1914	1	1.60333333333333	0.681074393274161	0.361955588780907	*	NA	GO:0032550//purine ribonucleoside binding	GO:0009690//cytokinin metabolic process;GO:0007127//meiosis I;GO:0003006//developmental process involved in reproduction	K17964//leucine-rich PPR motif-containing protein, mitochondrial	gi|15239161|ref|NP_201383.1|//pentatricopeptide repeat-containing protein [Arabidopsis thaliana]
AT2G25330	2082	0.0233333333333333	0.01	-1.22239242133645	0.112225544757316	*	GO:0009536//plastid	NA	NA	K11838//ubiquitin carboxyl-terminal hydrolase 7 [EC:3.4.19.12]	gi|15224710|ref|NP_180105.1|//TRAF-like family protein [Arabidopsis thaliana]
AT1G48175	1685	4.94	7.95666666666667	0.687653118775943	0.651749868482986	*	GO:0009536//plastid;GO:0009507//chloroplast	GO:0019239//deaminase activity;GO:0016787//hydrolase activity;GO:0046914//transition metal ion binding;GO:0008270//zinc ion binding;GO:0003824//catalytic activity	GO:0043248//proteasome assembly;GO:0003006//developmental process involved in reproduction;GO:0009451//RNA modification;GO:0009793//embryo development ending in seed dormancy	K15441//tRNA-specific adenosine deaminase 2 [EC:3.5.4.-]	gi|565495110|ref|XP_006305194.1|//hypothetical protein CARUB_v10009558mg [Capsella rubella];gi|79361008|ref|NP_564523.3|//tRNA adenosine deaminase 1 [Arabidopsis thaliana]
AT3G18840	2077	0.0666666666666667	0.173333333333333	1.37851162325373	0.184026912534264	*	NA	NA	NA	K15271//ATP-dependent DNA helicase HFM1/MER3 [EC:3.6.4.12]	gi|334185448|ref|NP_001078182.2|//pentatricopeptide repeat-containing protein [Arabidopsis thaliana]
AT2G28560	1418	0.323333333333333	0.643333333333333	0.992544195080953	0.281930946645624	*	GO:0043231//intracellular membrane-bounded organelle	GO:0032550//purine ribonucleoside binding;GO:0042623//ATPase activity, coupled;GO:0003676//nucleic acid binding	GO:0006259//DNA metabolic process	K10869//RAD51-like protein 1	gi|79565337|ref|NP_180423.3|//DNA repair protein RAD51B [Arabidopsis thaliana];gi|79323389|ref|NP_001031438.1|//DNA repair protein RAD51B [Arabidopsis thaliana]
ATCG01250	1170	0.103333333333333	0.226666666666667	1.13326653086346	0.189599080765291	*	GO:0031224//intrinsic component of membrane;GO:0009534//chloroplast thylakoid	GO:0050136//NADH dehydrogenase (quinone) activity;GO:0048037//cofactor binding	GO:0022904//respiratory electron transport chain	K05573//NAD(P)H-quinone oxidoreductase subunit 2 [EC:1.6.5.3]	gi|94421437|ref|NP_051103.2|//NADH dehydrogenase subunit 2 [Arabidopsis thaliana]
AT1G72140	1924	46.8633333333333	23.05	-1.02369282438376	0.852880914804663	Down	GO:0031090//organelle membrane	NA	GO:0051707//response to other organism;GO:0015833//peptide transport	K14638//solute carrier family 15 (peptide/histidine transporter), member 3/4	gi|15218381|ref|NP_177359.1|//putative peptide/nitrate transporter [Arabidopsis thaliana]
AT5G63190	2607	35.7633333333333	42.1966666666667	0.238647827819847	0.528068499598527	*	GO:0043231//intracellular membrane-bounded organelle	NA	GO:0044260//cellular macromolecule metabolic process;GO:0009746//response to hexose;GO:0034285//response to disaccharide;GO:0009755//hormone-mediated signaling pathway	K16865//programmed cell death protein 4	gi|18424679|ref|NP_568968.1|//MA3 domain-containing protein [Arabidopsis thaliana]
AT2G21140	1330	3392.28333333333	1292.09333333333	-1.39254638728003	0.8975759337708	Down	GO:0005618//cell wall	NA	GO:0009664//plant-type cell wall organization;GO:0071555//cell wall organization	K03006//DNA-directed RNA polymerase II subunit RPB1 [EC:2.7.7.6]	gi|15226468|ref|NP_179710.1|//proline-rich protein 2 [Arabidopsis thaliana]
AT4G00530	378	2.86333333333333	4.79	0.742330025318873	0.585022288672924	*	GO:0043231//intracellular membrane-bounded organelle	NA	GO:0006351//transcription, DNA-templated	NA	gi|334186244|ref|NP_191962.2|//uncharacterized protein [Arabidopsis thaliana]
AT1G66465	1302	1.56	1.01	-0.627190736110454	0.344159260182186	*	GO:0016020//membrane;GO:0043231//intracellular membrane-bounded organelle	GO:0004672//protein kinase activity;GO:0032550//purine ribonucleoside binding	GO:0006464//cellular protein modification process;GO:0006796//phosphate-containing compound metabolic process	K04730//interleukin-1 receptor-associated kinase 1 [EC:2.7.11.1]	gi|15219657|ref|NP_176819.1|//puttaive serine/threonine protein kinase [Arabidopsis thaliana]
AT2G01300	915	3.59666666666667	2.32	-0.632535653639288	0.49352105656616	*	GO:0009536//plastid	NA	NA	NA	gi|15226225|ref|NP_178239.1|//uncharacterized protein [Arabidopsis thaliana]
AT1G14420	1996	0.0233333333333333	0.406666666666667	4.12338241550528	0.371528643021292	*	NA	GO:0016837//carbon-oxygen lyase activity, acting on polysaccharides	GO:0009664//plant-type cell wall organization	K01728//pectate lyase [EC:4.2.2.2]	gi|15223751|ref|NP_172894.1|//putative pectate lyase 3 [Arabidopsis thaliana]
AT1G43260	885	0.0433333333333333	0.01	-2.11547721741994	0.128007586455132	*	GO:0043231//intracellular membrane-bounded organelle	NA	NA	K13963//serpin B;K14007//protein transport protein SEC24;K05658//ATP-binding cassette, subfamily B (MDR/TAP), member 1 [EC:3.6.3.44];K00026//malate dehydrogenase [EC:1.1.1.37];K04460//serine/threonine-protein phosphatase 5 [EC:3.1.3.16]	gi|15218320|ref|NP_175015.1|//hAT transposon superfamily protein [Arabidopsis thaliana]
AT1G01710	1814	21.4533333333333	22.4733333333333	0.0670123012607641	0.237526649500235	*	GO:0042579//microbody;GO:0005777//peroxisome	GO:0047617//acyl-CoA hydrolase activity;GO:0016289//CoA hydrolase activity;GO:0030551//cyclic nucleotide binding;GO:0000166//nucleotide binding	GO:0006732//coenzyme metabolic process;GO:0006637//acyl-CoA metabolic process	K01068//acyl-coenzyme A thioesterase 1/2/4 [EC:3.1.2.2]	gi|30678177|ref|NP_563632.2|//acyl-CoA thioesterase family protein [Arabidopsis thaliana]
AT2G35240	999	10.2266666666667	19.7533333333333	0.949760143458349	0.8021914887726	*	NA	NA	NA	K00655//1-acyl-sn-glycerol-3-phosphate acyltransferase [EC:2.3.1.51]	gi|15226934|ref|NP_181067.1|//putative plastid developmental protein DAG [Arabidopsis thaliana]
AT4G15460	504	0.146666666666667	0.01	-3.87446911791614	0.238232688207769	*	GO:0031224//intrinsic component of membrane	NA	NA	NA	gi|15234610|ref|NP_193281.1|//glycine-rich protein [Arabidopsis thaliana]
AT5G38120	1788	0.0233333333333333	0.366666666666667	3.97400479146706	0.35006368192264	*	NA	NA	NA	K10526//OPC-8:0 CoA ligase 1 [EC:6.2.1.-]	gi|30693203|ref|NP_198628.2|//4-coumarate--CoA ligase-like 8 [Arabidopsis thaliana]
AT3G16590	1125	0.01	0.01	0	0.102410222332973	*	GO:0044424//intracellular part	NA	NA	K06174//ATP-binding cassette, sub-family E, member 1;K11649//SWI/SNF related-matrix-associated actin-dependent regulator of chromatin subfamily C;K13173//arginine and glutamate-rich protein 1	gi|15228255|ref|NP_188281.1|//putative F-box protein [Arabidopsis thaliana]
AT4G28170	694	0.01	0.0566666666666667	2.50250034052918	0.145907744275549	*	NA	NA	NA	NA	gi|186514344|ref|NP_194546.2|//uncharacterized protein [Arabidopsis thaliana]
AT1G44000	1172	4.25	26.09	2.61796219779239	0.916576681341197	Up	GO:0043231//intracellular membrane-bounded organelle	NA	GO:0009657//plastid organization	K18213//proteinaceous RNase P [EC:3.1.26.5]	gi|18401163|ref|NP_564489.1|//uncharacterized protein [Arabidopsis thaliana]
AT1G73960	4681	7.72333333333333	10.7866666666667	0.481953563565156	0.604064567931999	*	GO:0009506//plasmodesma;GO:0005911//cell-cell junction;GO:0005669//transcription factor TFIID complex	GO:0008238//exopeptidase activity;GO:0046914//transition metal ion binding;GO:0044212//transcription regulatory region DNA binding;GO:0004177//aminopeptidase activity;GO:0008237//metallopeptidase activity;GO:0003682//chromatin binding;GO:0008270//zinc ion binding;GO:0043565//sequence-specific DNA binding;GO:0001129//RNA polymerase II transcription factor activity, TBP-class protein binding, invol…	GO:0006508//proteolysis;GO:0045944//positive regulation of transcription from RNA polymerase II promoter;GO:0009606//tropism	K03128//transcription initiation factor TFIID subunit 2	gi|79321265|ref|NP_001031279.1|//TBP-associated factor 2 [Arabidopsis thaliana];gi|22330618|ref|NP_177536.2|//TBP-associated factor 2 [Arabidopsis thaliana]
AT1G11360	1506	36.2066666666667	35.7933333333333	-0.0165644583636633	0.149790957166985	*	GO:0016020//membrane;GO:0044444//cytoplasmic part	NA	GO:0032446//protein modification by small protein conjugation;GO:0009607//response to biotic stimulus	K20165//TBC1 domain family member 2A	gi|6554203|gb|AAF16649.1|AC011661_27//T23J18.3 [Arabidopsis thaliana]
AT2G35960	1147	0.29	4.98666666666667	4.10395096403891	0.852071046875433	Up	GO:0016020//membrane	NA	GO:0005982//starch metabolic process;GO:0005984//disaccharide metabolic process	NA	gi|15227538|ref|NP_181140.1|//NDR1/HIN1-like 12 protein [Arabidopsis thaliana]
AT4G31570	8662	9.22333333333333	8.99	-0.036967122374351	0.15875487997342	*	GO:0044424//intracellular part;GO:0009506//plasmodesma;GO:0005911//cell-cell junction;GO:0005737//cytoplasm	NA	NA	K20478//golgin subfamily B member 1	gi|334187067|ref|NP_194885.2|//AUCSIA-1 interacting protein [Arabidopsis thaliana]
AT2G33400	1621	3.81666666666667	5.36	0.489919808194622	0.500159204806601	*	GO:0043231//intracellular membrane-bounded organelle	NA	NA	NA	gi|30685680|ref|NP_180898.2|//uncharacterized protein [Arabidopsis thaliana]
AT1G04490	1742	3.39666666666667	1.07666666666667	-1.65754798147189	0.687134867237035	*	GO:0043231//intracellular membrane-bounded organelle;GO:0005634//nucleus	NA	NA	NA	gi|2341027|gb|AAB70425.1|//EST gb|T21788 comes from this gene [Arabidopsis thaliana];gi|42561689|ref|NP_171943.2|//uncharacterized protein [Arabidopsis thaliana]
AT5G02810	3205	9.3	27.2133333333333	1.54901106031617	0.876152504360827	Up	GO:0043231//intracellular membrane-bounded organelle;GO:0005634//nucleus;GO:0005739//mitochondrion	GO:0003677//DNA binding;GO:0004871//signal transducer activity;GO:0000156//phosphorelay response regulator activity;GO:0003676//nucleic acid binding	GO:0010017//red or far-red light signaling pathway;GO:0045892//negative regulation of transcription, DNA-templated;GO:0007623//circadian rhythm;GO:0007165//signal transduction;GO:0000160//phosphorelay signal transduction system;GO:0048571//long-day photoperiodism;GO:0006351//transcription, DNA-templated;GO:0009266//response to temperature stimulus	K12129//pseudo-response regulator 7	gi|18414032|ref|NP_568107.1|//pseudo-response regulator 7 [Arabidopsis thaliana]
AT1G78476	638	1.35333333333333	4.13666666666667	1.61195148294518	0.717494531660991	*	GO:0009536//plastid	GO:0016853//isomerase activity	GO:0006722//triterpenoid metabolic process;GO:0046474//glycerophospholipid biosynthetic process	K15813//beta-amyrin synthase [EC:5.4.99.39]	gi|334183990|ref|NP_001185426.1|//uncharacterized protein [Arabidopsis thaliana]
AT1G13300	1336	5.87333333333333	2.5	-1.23225142353717	0.728251239028712	*	GO:0009536//plastid	GO:0004812//aminoacyl-tRNA ligase activity;GO:0003676//nucleic acid binding;GO:0001071//nucleic acid binding transcription factor activity;GO:0032550//purine ribonucleoside binding	GO:0009267//cellular response to starvation;GO:0006418//tRNA aminoacylation for protein translation;GO:0006351//transcription, DNA-templated;GO:0030001//metal ion transport;GO:0048364//root development	K14491//two-component response regulator ARR-B family;K03921//acyl-[acyl-carrier-protein] desaturase [EC:1.14.19.2 1.14.19.11 1.14.19.26]	gi|18391499|ref|NP_563926.1|//protein HRS1 [Arabidopsis thaliana]
AT1G15310	1833	3.95666666666667	6.00333333333333	0.60147824626437	0.574542459229726	*	GO:0048500//signal recognition particle	GO:0003723//RNA binding;GO:0017111//nucleoside-triphosphatase activity;GO:0032550//purine ribonucleoside binding	GO:0006614//SRP-dependent cotranslational protein targeting to membrane;GO:0009154//purine ribonucleotide catabolic process;GO:0035195//gene silencing by miRNA;GO:0002252//immune effector process;GO:0030422//production of siRNA involved in RNA interference	K03106//signal recognition particle subunit SRP54 [EC:3.6.5.4]	gi|18394225|ref|NP_563970.1|//signal recognition particle protein SRP54A [Arabidopsis thaliana]
AT1G55530	1782	34.9333333333333	25.8133333333333	-0.436487859150218	0.683542376166348	*	GO:0005737//cytoplasm	GO:0046914//transition metal ion binding;GO:0008270//zinc ion binding	NA	K11982//E3 ubiquitin-protein ligase RNF115/126 [EC:2.3.2.27]	gi|18405411|ref|NP_564693.1|//RING/U-box domain-containing protein [Arabidopsis thaliana]
AT3G12010	2699	17.06	21.6333333333333	0.342638330847055	0.586358224658748	*	NA	NA	NA	NA	gi|10998142|dbj|BAB03113.1|//unnamed protein product [Arabidopsis thaliana]
AT1G47350	1587	0.01	0.0266666666666667	1.41503749927884	0.11835146883739	*	GO:0043231//intracellular membrane-bounded organelle	NA	NA	K12844//U4/U6 small nuclear ribonucleoprotein PRP31;K01255//leucyl aminopeptidase [EC:3.4.11.1]	gi|15220177|ref|NP_175168.1|//F-box associated ubiquitination effector family protein [Arabidopsis thaliana]
AT3G19660	1153	3.61333333333333	2.83	-0.352528297800833	0.35755322978099	*	GO:0043231//intracellular membrane-bounded organelle	NA	NA	NA	gi|9294432|dbj|BAB02552.1|//unnamed protein product [Arabidopsis thaliana]
AT1G74458	864	12.74	12.18	-0.0648511443499681	0.203692167123515	*	NA	NA	NA	NA	gi|116830719|gb|ABK28317.1|//unknown [Arabidopsis thaliana]
AT4G01595	1327	2.23	5.83333333333333	1.38727680607823	0.745563031259518	*	GO:0043231//intracellular membrane-bounded organelle;GO:0005634//nucleus;GO:0005737//cytoplasm	GO:0004702//receptor signaling protein serine/threonine kinase activity;GO:0004707//MAP kinase activity;GO:0032550//purine ribonucleoside binding	GO:0043622//cortical microtubule organization;GO:0006464//cellular protein modification process;GO:0007165//signal transduction;GO:0030865//cortical cytoskeleton organization;GO:0006796//phosphate-containing compound metabolic process	K04371//mitogen-activated protein kinase 1/3 [EC:2.7.11.24]	gi|3859596|gb|AAC72862.1|//contains similarity to a eukaryotic protein kinase domain (Pfam: PF00069, E=3e-09 N=1) [Arabidopsis thaliana];gi|79579540|ref|NP_680555.2|//protein kinase superfamily protein [Arabidopsis thaliana]
AT2G02180	1599	53.21	31.1433333333333	-0.77277403630036	0.811356148074314	*	NA	NA	GO:0019079//viral genome replication	NA	gi|18395323|ref|NP_027422.1|//tobamovirus multiplication protein 3 [Arabidopsis thaliana]
AT4G10050	1471	10.2533333333333	12.1333333333333	0.242882947124232	0.434705263449345	*	GO:0043231//intracellular membrane-bounded organelle	GO:0052689//carboxylic ester hydrolase activity	GO:0000097//sulfur amino acid biosynthetic process;GO:0008380//RNA splicing	K13617//protein phosphatase methylesterase 1 [EC:3.1.1.89]	gi|18413291|ref|NP_567350.1|//esterase/lipase/thioesterase family protein [Arabidopsis thaliana]
AT4G30280	1263	2037.17333333333	66.1666666666667	-4.94432032578592	0.984314865575768	Down	GO:0043231//intracellular membrane-bounded organelle;GO:0048046//apoplast;GO:0005618//cell wall;GO:0005794//Golgi apparatus;GO:0005576//extracellular region	GO:0046527//glucosyltransferase activity;GO:0052736//beta-glucanase activity;GO:0016762//xyloglucan:xyloglucosyl transferase activity;GO:0080039//xyloglucan endotransglucosylase activity;GO:0033946//xyloglucan-specific endo-beta-1,4-glucanase activity	GO:0071365//cellular response to auxin stimulus;GO:0008283//cell proliferation;GO:0010411//xyloglucan metabolic process;GO:0006073//cellular glucan metabolic process;GO:0042546//cell wall biogenesis;GO:0071555//cell wall organization	K08235//xyloglucan:xyloglucosyl transferase [EC:2.4.1.207]	gi|15234681|ref|NP_194757.1|//probable xyloglucan endotransglucosylase/hydrolase protein 18 [Arabidopsis thaliana]
AT1G32120	3886	0.376666666666667	1.51333333333333	2.00636952487573	0.54832211977739	*	GO:0043231//intracellular membrane-bounded organelle	NA	NA	K05387//glutamate receptor, ionotropic, plant;K09566//peptidyl-prolyl isomerase G (cyclophilin G) [EC:5.2.1.8];K01285//lysosomal Pro-X carboxypeptidase [EC:3.4.16.2]	gi|15222573|ref|NP_174491.1|//uncharacterized protein [Arabidopsis thaliana]
AT2G42690	1389	3.77	33.6566666666667	3.15825587160255	0.934269180718221	Up	GO:0009536//plastid	GO:0004620//phospholipase activity	GO:0009247//glycolipid biosynthetic process;GO:0009267//cellular response to starvation;GO:0006970//response to osmotic stress;GO:0009746//response to hexose;GO:0000097//sulfur amino acid biosynthetic process;GO:0010224//response to UV-B;GO:0019758//glycosinolate biosynthetic process;GO:0042044//fluid transport;GO:0016109//tetraterpenoid biosynthetic process	K16818//phospholipase A1 [EC:3.1.1.32]	gi|15227978|ref|NP_181797.1|//phospholipase A1-IIdelta [Arabidopsis thaliana]
AT1G17260	2844	1.24666666666667	0.963333333333333	-0.371968777386958	0.235706177146496	*	GO:0031224//intrinsic component of membrane;GO:0005911//cell-cell junction;GO:0009536//plastid	GO:0042625//ATPase coupled ion transmembrane transporter activity;GO:0043169//cation binding;GO:0008324//cation transmembrane transporter activity;GO:0032550//purine ribonucleoside binding	GO:0051452//intracellular pH reduction;GO:0009813//flavonoid biosynthetic process;GO:0009154//purine ribonucleotide catabolic process;GO:0009152//purine ribonucleotide biosynthetic process;GO:0006811//ion transport;GO:0006996//organelle organization	K01535//H+-transporting ATPase [EC:3.6.3.6]	gi|42562116|ref|NP_173169.2|//autoinhibited H(+)-ATPase isoform 10 [Arabidopsis thaliana]
AT1G31480	3202	10.2533333333333	5.20333333333333	-0.978584965983918	0.755752138881967	*	GO:0005911//cell-cell junction;GO:0000325//plant-type vacuole	GO:0004620//phospholipase activity;GO:0043169//cation binding	GO:0009657//plastid organization;GO:0009630//gravitropism;GO:0009581//detection of external stimulus	K13619//phospholipase DDHD1 [EC:3.1.1.-]	gi|22329893|ref|NP_174433.2|//protein shoot gravitropism 2 [Arabidopsis thaliana]
AT2G39570	1840	76.5766666666667	48.9833333333333	-0.644613908806791	0.789468948140765	*	NA	GO:0031406//carboxylic acid binding	NA	NA	gi|18405098|ref|NP_565908.1|//ACT domain-containing protein [Arabidopsis thaliana]
AT4G25160	3101	0.28	0.313333333333333	0.162271428898877	0.121853974582607	*	GO:0043231//intracellular membrane-bounded organelle;GO:0005634//nucleus;GO:0043234//protein complex	GO:0004674//protein serine/threonine kinase activity;GO:0005524//ATP binding;GO:0004672//protein kinase activity;GO:0019787//ubiquitin-like protein transferase activity;GO:0032550//purine ribonucleoside binding;GO:0004842//ubiquitin-protein transferase activity	GO:0032446//protein modification by small protein conjugation;GO:0006468//protein phosphorylation;GO:0016567//protein ubiquitination;GO:0006950//response to stress;GO:0006796//phosphate-containing compound metabolic process;GO:0009607//response to biotic stimulus	K17609//nucleoredoxin [EC:1.8.1.8];K04730//interleukin-1 receptor-associated kinase 1 [EC:2.7.11.1]	gi|42567138|ref|NP_194246.2|//U-box domain-containing protein kinase family protein [Arabidopsis thaliana]
AT2G23060	1404	0.03	0.01	-1.58496250072116	0.119548965860952	*	NA	GO:0016407//acetyltransferase activity	GO:0000902//cell morphogenesis;GO:0009755//hormone-mediated signaling pathway;GO:0009639//response to red or far red light	NA	gi|15227777|ref|NP_179888.1|//acyl-CoA N-acyltransferase-like protein [Arabidopsis thaliana]
AT4G15880	2050	11.9033333333333	13.9066666666667	0.2244110239337	0.428094803001357	*	GO:0043231//intracellular membrane-bounded organelle	GO:0019783//ubiquitin-like protein-specific protease activity	GO:0009908//flower development;GO:0070646//protein modification by small protein removal;GO:0045491//xylan metabolic process;GO:0010073//meristem maintenance;GO:0006405//RNA export from nucleus	K08592//sentrin-specific protease 1 [EC:3.4.22.68]	gi|18414542|ref|NP_567478.1|//ubiquitin-like-specific protease ESD4 [Arabidopsis thaliana]
AT1G17500	4329	32.1366666666667	14.7733333333333	-1.12122491446829	0.852050281031093	Down	GO:0031224//intrinsic component of membrane	GO:0046872//metal ion binding;GO:0042625//ATPase coupled ion transmembrane transporter activity;GO:0008324//cation transmembrane transporter activity;GO:0005548//phospholipid transporter activity;GO:0032550//purine ribonucleoside binding	GO:0006865//amino acid transport;GO:0006869//lipid transport;GO:0009746//response to hexose;GO:0016482//cytosolic transport;GO:0034285//response to disaccharide	K01530//phospholipid-translocating ATPase [EC:3.6.3.1]	gi|186478584|ref|NP_173193.2|//ATPase E1-E2 type family protein / haloacid dehalogenase-like hydrolase family protein [Arabidopsis thaliana];gi|8778459|gb|AAF79467.1|AC022492_11//F1L3.21 [Arabidopsis thaliana]
AT4G26620	2074	6.78666666666667	10.3033333333333	0.602336092782528	0.656117617742337	*	GO:0043231//intracellular membrane-bounded organelle;GO:0044444//cytoplasmic part	NA	GO:0009409//response to cold	K08286//protein-serine/threonine kinase [EC:2.7.11.-];K04365//B-Raf proto-oncogene serine/threonine-protein kinase [EC:2.7.11.1]	gi|18416788|ref|NP_567751.1|//Sucrase/ferredoxin-like protein [Arabidopsis thaliana]
AT1G50780	1051	0.04	0.07	0.807354922057604	0.123965168757095	*	GO:0043231//intracellular membrane-bounded organelle	GO:0005515//protein binding;GO:0051536//iron-sulfur cluster binding;GO:0001071//nucleic acid binding transcription factor activity;GO:0003676//nucleic acid binding	GO:0006351//transcription, DNA-templated	K11817//indole-3-acetaldehyde oxidase [EC:1.2.3.7];K09842//abscisic-aldehyde oxidase [EC:1.2.3.14]	gi|15223644|ref|NP_175493.1|//2Fe-2S ferredoxin-like protein [Arabidopsis thaliana]
AT1G21150	1469	0.286666666666667	0.953333333333333	1.73360658207629	0.429915275355096	*	NA	GO:0017111//nucleoside-triphosphatase activity;GO:0032550//purine ribonucleoside binding	GO:0009154//purine ribonucleotide catabolic process	K15032//mTERF domain-containing protein, mitochondrial;K03243//translation initiation factor 5B	gi|8886986|gb|AAF80646.1|AC012190_2//Contains similarity to F28O16.19 a putative translation initiation factor IF-2 gi|6143896 from Arabidopsis thaliana gb|AC010718. It is a member of Elongation factor Tu family. ESTs gb|AI994592 and gb|T20793 come from thias gene [Arabidopsis thaliana]
AT3G04990	727	0.01	0.01	0	0.102410222332973	*	GO:0044424//intracellular part	NA	NA	K10352//myosin heavy chain	gi|15229861|ref|NP_187150.1|//uncharacterized protein [Arabidopsis thaliana]
AT1G78110	1705	14.67	9.67666666666667	-0.600286799767885	0.696022648614226	*	GO:0016020//membrane;GO:0043231//intracellular membrane-bounded organelle	NA	NA	NA	gi|15218227|ref|NP_177935.1|//uncharacterized protein [Arabidopsis thaliana]
AT2G22120	1540	10.69	11.5166666666667	0.107461356833974	0.266848021707229	*	NA	GO:0046914//transition metal ion binding	NA	K10656//E3 ubiquitin-protein ligase MARCH1/8 [EC:2.3.2.27];K10661//E3 ubiquitin-protein ligase MARCH6 [EC:2.3.2.27]	gi|334184365|ref|NP_001189574.1|//RING/FYVE/PHD zinc finger-containing protein [Arabidopsis thaliana]
AT1G80080	1831	0.776666666666667	2.32	1.57875735119445	0.601849544535814	*	GO:0031224//intrinsic component of membrane	GO:0005488//binding	GO:0048437//floral organ development;GO:0008283//cell proliferation;GO:0051301//cell division;GO:0007154//cell communication;GO:0009725//response to hormone;GO:0009607//response to biotic stimulus;GO:0009886//post-embryonic morphogenesis	K13420//LRR receptor-like serine/threonine-protein kinase FLS2 [EC:2.7.11.1]	gi|15220050|ref|NP_178125.1|//transmembrane leucine-repeat containing receptor-like protein TMM [Arabidopsis thaliana]
AT2G47470	1667	116.31	111.233333333333	-0.0643859551238111	0.247895727773625	*	GO:0016020//membrane;GO:0043231//intracellular membrane-bounded organelle;GO:0005618//cell wall;GO:0031090//organelle membrane;GO:0044444//cytoplasmic part	GO:0015036//disulfide oxidoreductase activity;GO:0016862//intramolecular oxidoreductase activity, interconverting keto- and enol-groups	GO:0009814//defense response, incompatible interaction;GO:0033554//cellular response to stress;GO:0003006//developmental process involved in reproduction;GO:0009566//fertilization;GO:0006007//glucose catabolic process;GO:0006970//response to osmotic stress;GO:0044267//cellular protein metabolic process;GO:0019725//cellular homeostasis;GO:0018904//ether metabolic process;GO:0048229//gametophyte de…	K09584//protein disulfide-isomerase A6 [EC:5.3.4.1]	gi|590719481|ref|XP_007051067.1|//Thioredoxin family protein [Theobroma cacao];gi|145331431|ref|NP_001078074.1|//protein disulfide-isomerase like 2-1 [Arabidopsis thaliana];gi|15226610|ref|NP_182269.1|//protein disulfide-isomerase like 2-1 [Arabidopsis thaliana]
AT4G02790	1497	1.91666666666667	14.41	2.91039897506417	0.901223800426392	Up	NA	GO:0032550//purine ribonucleoside binding	NA	K19828//mitochondrial GTPase 1	gi|22328255|ref|NP_192188.2|//GTP-binding protein [Arabidopsis thaliana]
AT4G19410	1507	79.9666666666667	105.806666666667	0.403959874737669	0.694077581194451	*	GO:0005856//cytoskeleton;GO:0016020//membrane;GO:0009505//plant-type cell wall;GO:0005618//cell wall;GO:0009506//plasmodesma;GO:0005911//cell-cell junction;GO:0005576//extracellular region	GO:0052689//carboxylic ester hydrolase activity	GO:0006996//organelle organization	K19882//O-palmitoleoyl-L-serine hydrolase [EC:3.1.1.98]	gi|18415308|ref|NP_567585.1|//pectinacetylesterase family protein [Arabidopsis thaliana];gi|334186694|ref|NP_001190770.1|//pectinacetylesterase family protein [Arabidopsis thaliana]
AT1G23260	984	38.8166666666667	39.5833333333333	0.0282168738948063	0.172453415289199	*	GO:0043231//intracellular membrane-bounded organelle;GO:0031371//ubiquitin conjugating enzyme complex	GO:0016879//ligase activity, forming carbon-nitrogen bonds;GO:0005488//binding	GO:0006605//protein targeting;GO:0006281//DNA repair	K10704//ubiquitin-conjugating enzyme E2 variant	gi|18395221|ref|NP_564191.1|//MMS ZWEI-like protein 1 [Arabidopsis thaliana]
AT3G58710	1248	24.4833333333333	18.4033333333333	-0.411832889651703	0.644904061799153	*	GO:0043231//intracellular membrane-bounded organelle	GO:0003677//DNA binding;GO:0001071//nucleic acid binding transcription factor activity	GO:0016129//phytosteroid biosynthetic process;GO:0006351//transcription, DNA-templated	K13425//WRKY transcription factor 22	gi|30694863|ref|NP_851020.1|//WRKY DNA-binding protein 69 [Arabidopsis thaliana];gi|22331854|ref|NP_567073.2|//WRKY DNA-binding protein 69 [Arabidopsis thaliana]
AT5G65100	1701	0.516666666666667	0.25	-1.04730571477836	0.267734031065703	*	GO:0043231//intracellular membrane-bounded organelle	GO:0001071//nucleic acid binding transcription factor activity	GO:0050794//regulation of cellular process;GO:0006351//transcription, DNA-templated;GO:0009628//response to abiotic stimulus	K14514//ethylene-insensitive protein 3	gi|15238347|ref|NP_201315.1|//Ethylene insensitive 3 family protein [Arabidopsis thaliana]
AT1G60270	1904	6.89666666666667	30.1666666666667	2.12898414699792	0.905979178780076	Up	GO:0005576//extracellular region	GO:0008422//beta-glucosidase activity;GO:0043167//ion binding;GO:0016798//hydrolase activity, acting on glycosyl bonds	GO:1901657//glycosyl compound metabolic process;GO:0080167//response to karrikin;GO:0044238//primary metabolic process;GO:0005975//carbohydrate metabolic process;GO:0009628//response to abiotic stimulus	K01188//beta-glucosidase [EC:3.2.1.21]	gi|3249076|gb|AAC24060.1|//Similar to beta glucosidase (bg1A) gb|X94986 from Manihot esculenta [Arabidopsis thaliana];gi|334183443|ref|NP_176232.2|//beta glucosidase 5 [Arabidopsis thaliana]
AT5G57350	3258	4.27333333333333	12.22	1.51581052392114	0.833354099177673	Up	GO:0031224//intrinsic component of membrane;GO:0043231//intracellular membrane-bounded organelle;GO:0009506//plasmodesma;GO:0005887//integral component of plasma membrane;GO:0031090//organelle membrane;GO:0005911//cell-cell junction;GO:0044444//cytoplasmic part	GO:0046872//metal ion binding;GO:0005524//ATP binding;GO:0019829//cation-transporting ATPase activity;GO:0008553//hydrogen-exporting ATPase activity, phosphorylative mechanism;GO:0032550//purine ribonucleoside binding	GO:0009152//purine ribonucleotide biosynthetic process;GO:0051453//regulation of intracellular pH;GO:0006754//ATP biosynthetic process;GO:0015988//energy coupled proton transmembrane transport, against electrochemical gradient;GO:1902600//hydrogen ion transmembrane transport;GO:0006865//amino acid transport;GO:0009664//plant-type cell wall organization;GO:0010035//response to inorganic substance;…	K01535//H+-transporting ATPase [EC:3.6.3.6]	gi|15242103|ref|NP_200545.1|//H(+)-ATPase 3 [Arabidopsis thaliana]
AT1G25400	1436	13.6766666666667	6.89666666666667	-0.987745509032525	0.783176897305978	*	GO:0043231//intracellular membrane-bounded organelle	NA	GO:0006605//protein targeting;GO:0010243//response to organonitrogen compound;GO:0009627//systemic acquired resistance;GO:0044710//single-organism metabolic process;GO:0009626//plant-type hypersensitive response;GO:0044237//cellular metabolic process;GO:0009755//hormone-mediated signaling pathway;GO:1901564//organonitrogen compound metabolic process	NA	gi|18395663|ref|NP_564234.1|//uncharacterized protein [Arabidopsis thaliana]
AT3G29100	1194	1.48	1.82666666666667	0.303616216610421	0.250103829221696	*	GO:0005768//endosome;GO:0031090//organelle membrane;GO:0005798//Golgi-associated vesicle;GO:0005773//vacuole	GO:0005515//protein binding;GO:0005488//binding	GO:0006605//protein targeting;GO:0006970//response to osmotic stress;GO:0006996//organelle organization;GO:0009606//tropism;GO:0032989//cellular component morphogenesis;GO:0006892//post-Golgi vesicle-mediated transport;GO:0040007//growth;GO:0070838//divalent metal ion transport	K08493//vesicle transport through interaction with t-SNAREs 1	gi|42565280|ref|NP_189554.2|//vesicle transport V-snare 13 [Arabidopsis thaliana];gi|27805771|sp|Q9LVP9.1|VTI13_ARATH//RecName: Full=Vesicle transport v-SNARE 13; Short=AtVTI13; AltName: Full=Vesicle soluble NSF attachment protein receptor 13; AltName: Full=Vesicle transport v-SNARE protein VTI13
AT2G46890	1245	5.74	7.69666666666667	0.423183030377271	0.521901043829775	*	GO:0031224//intrinsic component of membrane;GO:0044424//intracellular part	GO:0016491//oxidoreductase activity	GO:0044238//primary metabolic process	NA	gi|15226456|ref|NP_182212.1|//uncharacterized protein [Arabidopsis thaliana]
AT1G43140	2354	2.07666666666667	1.27333333333333	-0.705659524988253	0.413337209624277	*	GO:0000228//nuclear chromosome;GO:0015630//microtubule cytoskeleton;GO:0009526//plastid envelope;GO:0009941//chloroplast envelope;GO:0031461//cullin-RING ubiquitin ligase complex;GO:0019005//SCF ubiquitin ligase complex	GO:0061630//ubiquitin protein ligase activity;GO:0044389//ubiquitin-like protein ligase binding;GO:0031625//ubiquitin protein ligase binding	GO:0007623//circadian rhythm;GO:0030154//cell differentiation;GO:0007059//chromosome segregation;GO:0009888//tissue development;GO:0019941//modification-dependent protein catabolic process;GO:0042787//protein ubiquitination involved in ubiquitin-dependent protein catabolic process;GO:0044702//single organism reproductive process;GO:0006865//amino acid transport;GO:0048827//phyllome development;GO…	K03347//cullin 1	gi|238478761|ref|NP_175007.2|//Cullin family protein [Arabidopsis thaliana]
AT2G39770	1461	157.4	146.623333333333	-0.102320831605431	0.333887089182379	*	GO:0043231//intracellular membrane-bounded organelle;GO:0005634//nucleus;GO:0005829//cytosol;GO:0044444//cytoplasmic part	GO:0004475//mannose-1-phosphate guanylyltransferase activity;GO:0005515//protein binding;GO:0005488//binding;GO:0008905//mannose-phosphate guanylyltransferase activity	GO:0019852//L-ascorbic acid metabolic process;GO:0051603//proteolysis involved in cellular protein catabolic process;GO:0006970//response to osmotic stress;GO:0060359//response to ammonium ion;GO:0042742//defense response to bacterium;GO:0010193//response to ozone;GO:0030243//cellulose metabolic process;GO:0000302//response to reactive oxygen species;GO:0019853//L-ascorbic acid biosynthetic proce…	K00966//mannose-1-phosphate guanylyltransferase [EC:2.7.7.13]	gi|15225553|ref|NP_181507.1|//GDP-mannose pyrophosphorylase/ mannose-1-pyrophosphatase [Arabidopsis thaliana]
AT3G58810	2639	1.98333333333333	0.773333333333333	-1.35876486306773	0.539648918791705	*	GO:0031224//intrinsic component of membrane;GO:0009705//plant-type vacuole membrane;GO:0016021//integral component of membrane;GO:0000325//plant-type vacuole	GO:0015562//efflux transmembrane transporter activity;GO:0015103//inorganic anion transmembrane transporter activity;GO:0005385//zinc ion transmembrane transporter activity;GO:0008509//anion transmembrane transporter activity	GO:0000041//transition metal ion transport;GO:0009267//cellular response to starvation;GO:0098655//cation transmembrane transport;GO:0006829//zinc II ion transport;GO:0010312//detoxification of zinc ion;GO:0009636//response to toxic substance;GO:0010299//detoxification of cobalt ion;GO:0061088//regulation of sequestering of zinc ion;GO:0010038//response to metal ion;GO:0015698//inorganic anion tr…	K14689//solute carrier family 30 (zinc transporter), member 2	gi|42566037|ref|NP_191440.2|//metal tolerance protein A2 [Arabidopsis thaliana];gi|42572721|ref|NP_974456.1|//metal tolerance protein A2 [Arabidopsis thaliana]
AT1G42470	4516	20.8866666666667	9.29333333333333	-1.16831420850263	0.838746296757759	Down	GO:0031224//intrinsic component of membrane;GO:0009506//plasmodesma;GO:0005911//cell-cell junction;GO:0016021//integral component of membrane;GO:0005886//plasma membrane	GO:0005319//lipid transporter activity;GO:0008158//hedgehog receptor activity;GO:0004888//transmembrane signaling receptor activity	GO:0015918//sterol transport;GO:0009555//pollen development;GO:0090153//regulation of sphingolipid biosynthetic process;GO:0006869//lipid transport	K12385//Niemann-Pick C1 protein	gi|565497926|ref|XP_006306602.1|//hypothetical protein CARUB_v10008106mg [Capsella rubella];gi|727577419|ref|XP_010461382.1|//PREDICTED: Niemann-Pick C1 protein-like [Camelina sativa]
AT5G16130	989	100.156666666667	116.24	0.214848154513053	0.518280864966636	*	GO:0016020//membrane;GO:0031981//nuclear lumen;GO:0005911//cell-cell junction;GO:0015935//small ribosomal subunit;GO:0030684//preribosome	GO:0005198//structural molecule activity	GO:0042254//ribosome biogenesis;GO:0010467//gene expression;GO:0009451//RNA modification	K02993//small subunit ribosomal protein S7e	gi|15237278|ref|NP_197117.1|//40S ribosomal protein S7-3 [Arabidopsis thaliana]
AT3G05640	1700	1.35	3.36333333333333	1.31693236133437	0.643228950355788	*	NA	GO:0004721//phosphoprotein phosphatase activity;GO:0004722//protein serine/threonine phosphatase activity	GO:0006972//hyperosmotic response;GO:0009414//response to water deprivation;GO:0009725//response to hormone;GO:0006470//protein dephosphorylation	K10147//protein phosphatase 1D [EC:3.1.3.16];K19704//protein phosphatase PTC1 [EC:3.1.3.16];K17506//protein phosphatase 1L [EC:3.1.3.16];K19477//cGMP-dependent protein kinase 2 [EC:2.7.11.12]	gi|15230022|ref|NP_187215.1|//putative protein phosphatase 2C [Arabidopsis thaliana]
AT2G24180	1830	14.0533333333333	22.5333333333333	0.681148379532332	0.754568485754631	*	GO:0016020//membrane;GO:0043231//intracellular membrane-bounded organelle	GO:0046914//transition metal ion binding;GO:0046906//tetrapyrrole binding;GO:0016491//oxidoreductase activity	GO:0044710//single-organism metabolic process	K00517	gi|15224099|ref|NP_179995.1|//cytochrome P450 71B6 [Arabidopsis thaliana]
AT4G35520	3184	0.48	0.993333333333333	1.04924351901985	0.360564277210178	*	GO:0043231//intracellular membrane-bounded organelle;GO:0032390//MutLbeta complex;GO:0005634//nucleus;GO:0005712//chiasma;GO:0043232//intracellular non-membrane-bounded organelle;GO:0000795//synaptonemal complex	GO:0003697//single-stranded DNA binding;GO:0005524//ATP binding;GO:0030983//mismatched DNA binding;GO:0003690//double-stranded DNA binding;GO:0032550//purine ribonucleoside binding;GO:0016887//ATPase activity	GO:0009690//cytokinin metabolic process;GO:0007127//meiosis I;GO:0006281//DNA repair;GO:0010212//response to ionizing radiation;GO:0007059//chromosome segregation;GO:0006298//mismatch repair;GO:0007131//reciprocal meiotic recombination;GO:0000723//telomere maintenance	K08739//DNA mismatch repair protein MLH3	gi|334187192|ref|NP_195277.5|//DNA mismatch repair protein MLH3 [Arabidopsis thaliana];gi|674237424|gb|KFK30189.1|//hypothetical protein AALP_AA7G229700 [Arabis alpina]
AT4G10790	1763	26.5933333333333	27.9333333333333	0.0709231204995505	0.246116787108564	*	GO:0016020//membrane	NA	GO:0006498//N-terminal protein lipidation	K18726//FAS-associated factor 2	gi|15236931|ref|NP_192817.1|//UBX domain-containing protein [Arabidopsis thaliana]
AT2G29970	3687	5.99	12.72	1.08647076249557	0.798059085749093	*	GO:0005737//cytoplasm	NA	GO:0019538//protein metabolic process	K03695//ATP-dependent Clp protease ATP-binding subunit ClpB	gi|18402202|ref|NP_565689.1|//protein SMAX1-like 7 [Arabidopsis thaliana]
AT1G56150	812	0.543333333333333	0.67	0.302323536947851	0.174128526732564	*	NA	NA	GO:0009725//response to hormone	K14488//SAUR family protein	gi|15223462|ref|NP_176011.1|//SAUR-like auxin-responsive protein [Arabidopsis thaliana]
AT3G24440	2471	8.93	7.58666666666667	-0.235194023535797	0.395132486086884	*	GO:0043231//intracellular membrane-bounded organelle	NA	GO:0048507//meristem development;GO:0006305//DNA alkylation;GO:0000338//protein deneddylation;GO:0016458//gene silencing;GO:0009409//response to cold;GO:0032446//protein modification by small protein conjugation;GO:0006468//protein phosphorylation;GO:0006351//transcription, DNA-templated;GO:0034968//histone lysine methylation;GO:0009908//flower development;GO:0010876//lipid localization;GO:000975…	NA	gi|15230113|ref|NP_189087.1|//protein VERNALIZATION 5 [Arabidopsis thaliana]
AT1G75520	1668	0.31	0.16	-0.954196310386875	0.201435612038652	*	GO:0043231//intracellular membrane-bounded organelle	NA	GO:0048438//floral whorl development	NA	gi|15222285|ref|NP_177684.1|//SHI-related sequence 5 [Arabidopsis thaliana]
AT3G27500	2464	4.23	0.726666666666667	-2.54129202906418	0.775721959188194	*	GO:0005634//nucleus;GO:0016021//integral component of membrane	GO:0046914//transition metal ion binding;GO:0016668//oxidoreductase activity, acting on a sulfur group of donors, NAD(P) as acceptor	GO:0007165//signal transduction;GO:0035556//intracellular signal transduction;GO:0044710//single-organism metabolic process	K16219//protein N-terminal methyltransferase [EC:2.1.1.244];K20393//PRA1 family protein 3	gi|79421754|ref|NP_189387.2|//cysteine/histidine-rich C1 domain-containing protein [Arabidopsis thaliana]
AT1G53890	1614	0.01	0.01	0	0.102410222332973	*	GO:0009536//plastid	GO:1901363//heterocyclic compound binding;GO:0097159//organic cyclic compound binding;GO:0008135//translation factor activity, RNA binding;GO:0032550//purine ribonucleoside binding	GO:0006412//translation	K03239//translation initiation factor eIF-2B subunit alpha	gi|334183289|ref|NP_001185218.1|//uncharacterized protein [Arabidopsis thaliana];gi|18404683|ref|NP_564642.1|//TUB_2 domain-containing protein [Arabidopsis thaliana]
AT5G01370	1585	1.33666666666667	4.43333333333333	1.72975210393363	0.738634161198328	*	GO:0043231//intracellular membrane-bounded organelle	GO:0005488//binding	GO:0009900//dehiscence	NA	gi|15240963|ref|NP_195757.1|//ALC-interacting protein 1 [Arabidopsis thaliana]
AT5G03260	1937	63.7566666666667	85.5366666666667	0.423966782846436	0.702550045684858	*	GO:0005576//extracellular region	GO:0016682//oxidoreductase activity, acting on diphenols and related substances as donors, oxygen as acceptor;GO:0046914//transition metal ion binding	GO:0045491//xylan metabolic process;GO:0009808//lignin metabolic process	K05909//laccase [EC:1.10.3.2]	gi|22326581|ref|NP_195946.2|//laccase 11 [Arabidopsis thaliana]
AT5G27470	1740	44.1466666666667	50.08	0.181930052256775	0.455720297920647	*	GO:0044444//cytoplasmic part	GO:0004812//aminoacyl-tRNA ligase activity;GO:0032550//purine ribonucleoside binding	GO:0006007//glucose catabolic process;GO:0006418//tRNA aminoacylation for protein translation;GO:0006970//response to osmotic stress;GO:0006498//N-terminal protein lipidation;GO:0010038//response to metal ion;GO:0009117//nucleotide metabolic process	K01875//seryl-tRNA synthetase [EC:6.1.1.11]	gi|15240939|ref|NP_198099.1|//seryl-tRNA synthetase / serine--tRNA ligase [Arabidopsis thaliana]
AT5G26920	2202	0.466666666666667	0.313333333333333	-0.574694165267329	0.193530747293518	*	NA	GO:0003677//DNA binding;GO:0005515//protein binding;GO:0001071//nucleic acid binding transcription factor activity	GO:0006605//protein targeting;GO:0010243//response to organonitrogen compound;GO:0042743//hydrogen peroxide metabolic process;GO:0002831//regulation of response to biotic stimulus;GO:0006091//generation of precursor metabolites and energy;GO:0009627//systemic acquired resistance;GO:0010337//regulation of salicylic acid metabolic process;GO:0042742//defense response to bacterium;GO:0001666//respon…	NA	gi|79522180|ref|NP_198044.2|//Cam-binding protein 60-like G [Arabidopsis thaliana];gi|334187971|ref|NP_001190408.1|//Cam-binding protein 60-like G [Arabidopsis thaliana]
AT2G03620	1652	5.47	6.48333333333333	0.245194916359842	0.363997563474264	*	NA	GO:0046873//metal ion transmembrane transporter activity	GO:0070838//divalent metal ion transport	K16075//magnesium transporter	gi|15227679|ref|NP_178460.1|//magnesium transporter 3 [Arabidopsis thaliana]
AT2G40340	1569	0.4	5.39333333333333	3.75310529682146	0.851281944790542	Up	GO:0043231//intracellular membrane-bounded organelle;GO:0005634//nucleus	GO:0005515//protein binding;GO:0043565//sequence-specific DNA binding;GO:0003700//transcription factor activity, sequence-specific DNA binding;GO:0044212//transcription regulatory region DNA binding;GO:0001071//nucleic acid binding transcription factor activity;GO:0003676//nucleic acid binding	GO:0010286//heat acclimation;GO:0009725//response to hormone;GO:0006351//transcription, DNA-templated;GO:0009408//response to heat;GO:0009737//response to abscisic acid;GO:0045893//positive regulation of transcription, DNA-templated	K09286//EREBP-like factor	gi|18405354|ref|NP_565929.1|//dehydration-responsive element-binding protein 2C [Arabidopsis thaliana]
AT4G37950	2291	0.0633333333333333	0.01	-2.66296501272243	0.149811723011324	*	NA	GO:0003824//catalytic activity;GO:0005488//binding	GO:0044238//primary metabolic process	K18195//rhamnogalacturonan endolyase [EC:4.2.2.23]	gi|42567493|ref|NP_195508.2|//Rhamnogalacturonate lyase family protein [Arabidopsis thaliana]
AT5G54750	929	37.1766666666667	30.6133333333333	-0.28023727987795	0.566014619154415	*	GO:0043231//intracellular membrane-bounded organelle	NA	GO:0016482//cytosolic transport;GO:0016192//vesicle-mediated transport;GO:0030243//cellulose metabolic process	K20302//trafficking protein particle complex subunit 3	gi|334188391|ref|NP_001190539.1|//transport protein particle (TRAPP) component [Arabidopsis thaliana];gi|15239731|ref|NP_200286.1|//transport protein particle (TRAPP) component [Arabidopsis thaliana]
AT5G47180	1516	46.6	23.3433333333333	-0.997319368123	0.85008444776698	*	GO:0016020//membrane;GO:0043231//intracellular membrane-bounded organelle	NA	GO:0006605//protein targeting;GO:0009626//plant-type hypersensitive response;GO:0009813//flavonoid biosynthetic process	K17302//coatomer subunit beta'	gi|15238034|ref|NP_199529.1|//vesicle-associated protein 2-1 [Arabidopsis thaliana]
AT5G04810	3152	6.02666666666667	33.43	2.47171117792337	0.916791261732702	Up	GO:0009536//plastid;GO:0009507//chloroplast	GO:0097159//organic cyclic compound binding;GO:0036094//small molecule binding	NA	K17964//leucine-rich PPR motif-containing protein, mitochondrial	gi|42567647|ref|NP_568141.2|//pentatricopeptide (PPR) repeat-containing protein [Arabidopsis thaliana]
AT5G44000	1492	4.74333333333333	9.25666666666667	0.964591515292364	0.740759199269042	*	GO:0009536//plastid	GO:0003824//catalytic activity	GO:0014070//response to organic cyclic compound;GO:0009404//toxin metabolic process	K07393//putative glutathione S-transferase	gi|18422396|ref|NP_568632.1|//Glutathione S-transferase family protein [Arabidopsis thaliana]
AT5G08020	2147	2.76333333333333	4.01	0.537192635680326	0.47309438768447	*	GO:0043231//intracellular membrane-bounded organelle;GO:0005634//nucleus;GO:0005737//cytoplasm	GO:0003677//DNA binding;GO:0003676//nucleic acid binding	GO:0006305//DNA alkylation;GO:0000725//recombinational repair;GO:0016458//gene silencing;GO:0006281//DNA repair;GO:0009411//response to UV;GO:0006260//DNA replication;GO:0034968//histone lysine methylation;GO:0010224//response to UV-B;GO:0009908//flower development;GO:0048229//gametophyte development;GO:0000086//G2/M transition of mitotic cell cycle;GO:0006310//DNA recombination	K07466//replication factor A1	gi|15241489|ref|NP_196419.1|//RPA70-kDa subunit B [Arabidopsis thaliana]
AT5G64570	2924	289.816666666667	175.24	-0.725808443464861	0.8210884071213	*	GO:0030312//external encapsulating structure;GO:0005576//extracellular region	GO:0004553//hydrolase activity, hydrolyzing O-glycosyl compounds	GO:0000272//polysaccharide catabolic process	K15920//beta-D-xylosidase 4 [EC:3.2.1.37]	gi|15237736|ref|NP_201262.1|//beta-D-xylosidase 4 [Arabidopsis thaliana]
AT4G36250	2026	66.5866666666667	149.596666666667	1.16777280359838	0.880035717252263	Up	GO:0043231//intracellular membrane-bounded organelle	GO:0016620//oxidoreductase activity, acting on the aldehyde or oxo group of donors, NAD or NADP as acceptor	GO:0009605//response to external stimulus;GO:0019932//second-messenger-mediated signaling;GO:0009414//response to water deprivation;GO:0044237//cellular metabolic process;GO:0044710//single-organism metabolic process	K00128//aldehyde dehydrogenase (NAD+) [EC:1.2.1.3]	gi|42567452|ref|NP_195348.2|//aldehyde dehydrogenase 3F1 [Arabidopsis thaliana]
AT1G73370	3142	16.4433333333333	16.8966666666667	0.0392358765949838	0.177008057147604	*	GO:0005618//cell wall;GO:0030312//external encapsulating structure;GO:0009536//plastid;GO:0009507//chloroplast	GO:0016157//sucrose synthase activity;GO:0035251//UDP-glucosyltransferase activity	GO:0009247//glycolipid biosynthetic process;GO:0005986//sucrose biosynthetic process;GO:0006950//response to stress;GO:0005985//sucrose metabolic process;GO:0052545//callose localization;GO:0080165//callose deposition in phloem sieve plate	K00695//sucrose synthase [EC:2.4.1.13]	gi|15219457|ref|NP_177480.1|//sucrose synthase 6 [Arabidopsis thaliana]
BGI_novel_G000026	4638	2.7	2.28666666666667	-0.239713331599175	0.256167455768752	*	NA	NA	NA	K03006//DNA-directed RNA polymerase II subunit RPB1 [EC:2.7.7.6];K12447//UDP-sugar pyrophosphorylase [EC:2.7.7.64]	gi|2245104|emb|CAB10526.1|//retrotransposon like protein [Arabidopsis thaliana]
AT5G14060	2373	9.35333333333333	28.7466666666667	1.61984216913261	0.885164880804054	Up	GO:0080008//Cul4-RING E3 ubiquitin ligase complex;GO:0005634//nucleus;GO:0009532//plastid stroma;GO:0009570//chloroplast stroma	GO:0016774//phosphotransferase activity, carboxyl group as acceptor;GO:0031406//carboxylic acid binding;GO:0000166//nucleotide binding	GO:0008652//cellular amino acid biosynthetic process;GO:0009067//aspartate family amino acid biosynthetic process;GO:0006796//phosphate-containing compound metabolic process	K14553//U3 small nucleolar RNA-associated protein 18;K00928//aspartate kinase [EC:2.7.2.4]	gi|15241295|ref|NP_196910.1|//aspartokinase 2 [Arabidopsis thaliana];gi|15241293|ref|NP_196909.1|//transducin/WD40 repeat-like superfamily protein [Arabidopsis thaliana]
AT3G61190	1183	2.65333333333333	1.09666666666667	-1.27468084680841	0.589576930531329	*	NA	GO:0008289//lipid binding	GO:0014070//response to organic cyclic compound;GO:0009605//response to external stimulus;GO:0042592//homeostatic process;GO:0010243//response to organonitrogen compound;GO:0006952//defense response;GO:0009725//response to hormone;GO:0051707//response to other organism;GO:0009408//response to heat;GO:0009694//jasmonic acid metabolic process	NA	gi|18411880|ref|NP_567111.1|//BON association protein 1 [Arabidopsis thaliana]
AT1G01230	876	54.0966666666667	41.69	-0.375838328530063	0.664479331062934	*	GO:0031224//intrinsic component of membrane;GO:0043231//intracellular membrane-bounded organelle	NA	GO:0044267//cellular protein metabolic process;GO:0009408//response to heat;GO:0046474//glycerophospholipid biosynthetic process	NA	gi|18378814|ref|NP_563622.1|//ORMDL family protein [Arabidopsis thaliana]
AT5G11480	1327	4.74666666666667	21.08	2.15088822139197	0.894758700888778	Up	GO:0009536//plastid	GO:0032550//purine ribonucleoside binding	GO:0009657//plastid organization;GO:0042254//ribosome biogenesis;GO:0090529//cell septum assembly;GO:0034660//ncRNA metabolic process	K03978//GTP-binding protein	gi|15239069|ref|NP_196709.1|//P-loop containing nucleoside triphosphate hydrolases superfamily protein [Arabidopsis thaliana]
AT2G27930	1156	14.2033333333333	6.17333333333333	-1.20210795291798	0.818499598527009	Down	NA	NA	NA	NA	gi|240254545|ref|NP_180360.4|//PLATZ transcription factor family protein [Arabidopsis thaliana]
AT4G14680	1917	4.87	6.13666666666667	0.333533448546408	0.425609823628762	*	GO:0016020//membrane;GO:0009532//plastid stroma	GO:0004779//sulfate adenylyltransferase activity	GO:0006694//steroid biosynthetic process;GO:0009267//cellular response to starvation;GO:0009683//indoleacetic acid metabolic process;GO:0006007//glucose catabolic process;GO:0006970//response to osmotic stress;GO:0006996//organelle organization;GO:0006952//defense response;GO:0006568//tryptophan metabolic process;GO:0019758//glycosinolate biosynthetic process;GO:0010038//response to metal ion;GO:…	K13811//3'-phosphoadenosine 5'-phosphosulfate synthase [EC:2.7.7.4 2.7.1.25]	gi|15233537|ref|NP_193204.1|//ATP sulfurylase [Arabidopsis thaliana]
AT1G70700	1524	4.61333333333333	7.89	0.77421576309789	0.67684193039289	*	NA	GO:0005488//binding	GO:0006950//response to stress;GO:0051707//response to other organism;GO:0009755//hormone-mediated signaling pathway;GO:0009694//jasmonic acid metabolic process	K13464//jasmonate ZIM domain-containing protein	gi|240254344|ref|NP_177227.5|//putative jasmonate signaling protein JAZ9 [Arabidopsis thaliana];gi|240254346|ref|NP_001031264.4|//putative jasmonate signaling protein JAZ9 [Arabidopsis thaliana]
AT3G15010	3293	5.20333333333333	4.99	-0.060396315919492	0.165379184317634	*	GO:0031981//nuclear lumen;GO:0044444//cytoplasmic part	GO:0003676//nucleic acid binding;GO:0036094//small molecule binding	GO:0010260//organ senescence;GO:0009692//ethylene metabolic process;GO:0006950//response to stress	K12741//heterogeneous nuclear ribonucleoprotein A1/A3	gi|15232459|ref|NP_188119.1|//RNA recognition motif-containing protein [Arabidopsis thaliana]
AT2G03230	459	0.626666666666667	0.163333333333333	-1.93987900756243	0.362786222554476	*	GO:0043231//intracellular membrane-bounded organelle	NA	NA	NA	gi|116830411|gb|ABK28163.1|//unknown [Arabidopsis thaliana]
AT5G05270	1204	1.34333333333333	16.2133333333333	3.59329148491562	0.925623667524988	Up	NA	GO:0016853//isomerase activity	NA	K01859//chalcone isomerase [EC:5.5.1.6]	gi|18414838|ref|NP_568154.1|//Chalcone-flavanone isomerase family protein [Arabidopsis thaliana]
BGI_novel_G000016	887	3.51	1.44333333333333	-1.28206650629899	0.647070631558546	*	GO:0022625//cytosolic large ribosomal subunit	GO:0003735//structural constituent of ribosome	GO:0006412//translation	K02889//large subunit ribosomal protein L21e	gi|297837691|ref|XP_002886727.1|//60S ribosomal protein L21 [Arabidopsis lyrata subsp. lyrata]
AT2G34770	1142	97.44	28.5333333333333	-1.77186583733898	0.909495528421519	Down	GO:0043231//intracellular membrane-bounded organelle	GO:0046914//transition metal ion binding;GO:0004497//monooxygenase activity;GO:0046906//tetrapyrrole binding	GO:0048193//Golgi vesicle transport;GO:0009699//phenylpropanoid biosynthetic process;GO:0006631//fatty acid metabolic process;GO:0012501//programmed cell death;GO:0009411//response to UV	K19706//dihydroceramide fatty acyl 2-hydroxylase [EC:1.14.18.7]	gi|15226828|ref|NP_181023.1|//fatty acid hydroxylase 1 [Arabidopsis thaliana]
AT1G02380	1317	0.35	0.803333333333333	1.19864381856384	0.344131572389733	*	GO:0043231//intracellular membrane-bounded organelle	NA	NA	NA	gi|334182238|ref|NP_171740.3|//uncharacterized protein [Arabidopsis thaliana]
AT2G01540	1215	8.87666666666667	8.95666666666667	0.0129438928025518	0.120732618988288	*	GO:0016020//membrane;GO:0043231//intracellular membrane-bounded organelle	NA	NA	K12486//stromal membrane-associated protein	gi|15226306|ref|NP_178263.1|//calcium-dependent lipid-binding domain-containing protein [Arabidopsis thaliana]
AT4G17895	2626	4.51333333333333	5.86333333333333	0.377527743896964	0.450473461250934	*	GO:0043231//intracellular membrane-bounded organelle	GO:0019783//ubiquitin-like protein-specific protease activity;GO:0016790//thiolester hydrolase activity;GO:0046914//transition metal ion binding	GO:0032012//regulation of ARF protein signal transduction;GO:0019941//modification-dependent protein catabolic process	K12493//ADP-ribosylation factor GTPase-activating protein 2/3;K11855//ubiquitin carboxyl-terminal hydrolase 36/42 [EC:3.4.19.12]	gi|18414985|ref|NP_567544.1|//ubiquitin-specific protease 20 [Arabidopsis thaliana]
AT1G48870	2288	0.01	0.336666666666667	5.07324898203064	0.362045574106376	*	GO:0043231//intracellular membrane-bounded organelle;GO:0031234//extrinsic component of cytoplasmic side of plasma membrane	GO:0060089//molecular transducer activity;GO:0019888//protein phosphatase regulator activity	GO:0007154//cell communication	K20241//WD repeat-containing protein 44	gi|15221989|ref|NP_175318.1|//WD40 domain-containing protein [Arabidopsis thaliana]
AT3G50840	2067	6.09	12.5333333333333	1.04125602793751	0.790451864772822	*	GO:0016020//membrane	GO:0060089//molecular transducer activity	GO:0009314//response to radiation	K15095//(+)-neomenthol dehydrogenase [EC:1.1.1.208]	gi|22331730|ref|NP_190653.2|//phototropic-responsive NPH3 family protein [Arabidopsis thaliana]
AT4G35100	1290	4044.42666666667	461.423333333333	-3.13177233691287	0.949836642024531	Down	GO:0043231//intracellular membrane-bounded organelle;GO:0005911//cell-cell junction;GO:0031225//anchored component of membrane	GO:0005372//water transmembrane transporter activity;GO:0005488//binding	GO:0044763//single-organism cellular process;GO:0009725//response to hormone;GO:0042044//fluid transport	K09872//aquaporin PIP	gi|15236267|ref|NP_195236.1|//plasma membrane intrinsic protein 3 [Arabidopsis thaliana]
AT1G69280	2735	1.45333333333333	1.15333333333333	-0.333556097140202	0.238682614835119	*	GO:0043231//intracellular membrane-bounded organelle	NA	NA	K17964//leucine-rich PPR motif-containing protein, mitochondrial	gi|30697825|ref|NP_177088.2|//uncharacterized protein [Arabidopsis thaliana]
AT3G51171	1204	0.0333333333333333	0.06	0.84799690655495	0.123965168757095	*	GO:0044424//intracellular part	NA	GO:0051707//response to other organism	K06174//ATP-binding cassette, sub-family E, member 1;K13173//arginine and glutamate-rich protein 1	gi|6562269|emb|CAB62639.1|//putative protein [Arabidopsis thaliana]
AT4G33380	1620	30.56	34.6566666666667	0.181488357092971	0.440630451034139	*	NA	NA	NA	K17618//ubiquitin-like domain-containing CTD phosphatase 1 [EC:3.1.3.16];K05864//peptidyl-prolyl isomerase D [EC:5.2.1.8];K20283//golgin subfamily A member 4	gi|15234171|ref|NP_195065.1|//uncharacterized protein [Arabidopsis thaliana];gi|22329116|ref|NP_195064.2|//uncharacterized protein [Arabidopsis thaliana];gi|334187129|ref|NP_001190903.1|//uncharacterized protein [Arabidopsis thaliana]
AT1G12430	3408	4.94	11.48	1.21653969509101	0.804011961126339	Up	GO:0015630//microtubule cytoskeleton	GO:0003774//motor activity;GO:0032550//purine ribonucleoside binding	GO:0009653//anatomical structure morphogenesis;GO:0006928//movement of cell or subcellular component;GO:0003006//developmental process involved in reproduction;GO:0003002//regionalization;GO:0009799//specification of symmetry	K10396//kinesin family member 5	gi|18391394|ref|NP_563908.1|//kinesin-like protein PAK [Arabidopsis thaliana];gi|334182499|ref|NP_001184972.1|//kinesin-like protein PAK [Arabidopsis thaliana]
AT3G60100	1717	0.0266666666666667	0.0633333333333333	1.24792751344359	0.131475482459783	*	GO:0043231//intracellular membrane-bounded organelle	GO:0046912//transferase activity, transferring acyl groups, acyl groups converted into alkyl on transfer	GO:0005975//carbohydrate metabolic process;GO:0009060//aerobic respiration	K01647//citrate synthase [EC:2.3.3.1]	gi|145339693|ref|NP_191569.2|//citrate synthase 5 [Arabidopsis thaliana]
AT3G17440	1534	82.43	34.1866666666667	-1.26973573362861	0.882043082205056	Down	GO:0016020//membrane;GO:0005634//nucleus;GO:0009536//plastid	GO:0003677//DNA binding;GO:0046983//protein dimerization activity	GO:0006810//transport	K08494//novel plant SNARE;K05658//ATP-binding cassette, subfamily B (MDR/TAP), member 1 [EC:3.6.3.44]	gi|15229049|ref|NP_188371.1|//hAT dimerization domain-containing protein [Arabidopsis thaliana];gi|11994683|dbj|BAB02921.1|//unnamed protein product [Arabidopsis thaliana];gi|18401508|ref|NP_566578.1|//novel plant snare 13 [Arabidopsis thaliana]
AT1G56320	1897	1.75333333333333	3.04666666666667	0.797131365765767	0.51430766674973	*	GO:0031224//intrinsic component of membrane;GO:0005783//endoplasmic reticulum;GO:0005829//cytosol;GO:0019898//extrinsic component of membrane;GO:0005794//Golgi apparatus;GO:0005886//plasma membrane	GO:0005515//protein binding;GO:0005525//GTP binding	GO:0006886//intracellular protein transport;GO:0006888//ER to Golgi vesicle-mediated transport	K07953//GTP-binding protein SAR1 [EC:3.6.5.-]	gi|15223515|ref|NP_176028.1|//uncharacterized protein [Arabidopsis thaliana];gi|727619105|ref|XP_010480239.1|//PREDICTED: GTP-binding protein SAR1B-like [Camelina sativa]
AT3G10350	2811	9.83	18.0633333333333	0.877800824724292	0.78518426225877	*	GO:0009532//plastid stroma;GO:0005737//cytoplasm	GO:0005515//protein binding;GO:0045548//phenylalanine ammonia-lyase activity;GO:0017111//nucleoside-triphosphatase activity;GO:0032550//purine ribonucleoside binding	GO:0009154//purine ribonucleotide catabolic process;GO:0009800//cinnamic acid biosynthetic process;GO:0006811//ion transport;GO:0009636//response to toxic substance;GO:0006559//L-phenylalanine catabolic process	K01551//arsenite-transporting ATPase [EC:3.6.3.16];K10775//phenylalanine ammonia-lyase [EC:4.3.1.24]	gi|15228269|ref|NP_187645.1|//phenylalanine ammonia-lyase 4 [Arabidopsis thaliana];gi|334185217|ref|NP_001189855.1|//P-loop containing nucleoside triphosphate hydrolases superfamily protein [Arabidopsis thaliana];gi|30681260|ref|NP_187646.2|//P-loop containing nucleoside triphosphate hydrolases superfamily protein [Arabidopsis thaliana]
AT4G14465	1815	100.066666666667	43.8966666666667	-1.18877817956582	0.878623639837196	Down	NA	NA	GO:0006952//defense response	NA	gi|18414224|ref|NP_567432.1|//AT-hook motif nuclear-localized protein 20 [Arabidopsis thaliana]
AT1G36310	1624	11.2966666666667	20.8033333333333	0.880917574870212	0.794085887532187	*	GO:0009536//plastid	GO:0008173//RNA methyltransferase activity	GO:0002097//tRNA wobble base modification	K10770//alkylated DNA repair protein alkB homolog 8 [EC:1.14.11.- 2.1.1.229]	gi|18400083|ref|NP_564470.1|//S-adenosylmethionine-dependent methyltransferase domain-containing protein [Arabidopsis thaliana]
AT4G22580	1711	12.8666666666667	13.09	0.0248267505109541	0.142045297228452	*	NA	NA	NA	K16911//ATP-dependent RNA helicase DDX21 [EC:3.6.4.13]	gi|15235711|ref|NP_193989.1|//Exostosin family protein [Arabidopsis thaliana]
AT1G44830	870	57.9366666666667	1.98333333333333	-4.86847761003914	0.975752415759891	Down	GO:0043231//intracellular membrane-bounded organelle	GO:0001071//nucleic acid binding transcription factor activity;GO:0003676//nucleic acid binding	GO:0006351//transcription, DNA-templated;GO:0010675//regulation of cellular carbohydrate metabolic process	K09286//EREBP-like factor	gi|15219452|ref|NP_175104.1|//ethylene-responsive transcription factor ERF014 [Arabidopsis thaliana]
AT3G17030	2795	1.16666666666667	2.43666666666667	1.06251648412011	0.537295456433259	*	GO:0005774//vacuolar membrane;GO:0005634//nucleus;GO:0009941//chloroplast envelope	GO:0003727//single-stranded RNA binding	GO:0006397//mRNA processing;GO:0009657//plastid organization;GO:0006396//RNA processing;GO:0003006//developmental process involved in reproduction;GO:0006260//DNA replication;GO:0006417//regulation of translation;GO:1901918//negative regulation of exoribonuclease activity	K12855//pre-mRNA-processing factor 6;K20310//trafficking protein particle complex subunit 13;K12869//crooked neck	gi|297834606|ref|XP_002885185.1|//HCF107 [Arabidopsis lyrata subsp. lyrata];gi|240255359|ref|NP_188328.5|//putative nucleic acid-binding protein [Arabidopsis thaliana]
AT4G15396	1612	0.133333333333333	0.01	-3.73696559416621	0.22282443170806	*	GO:0043231//intracellular membrane-bounded organelle	GO:0046914//transition metal ion binding;GO:0046906//tetrapyrrole binding;GO:0016491//oxidoreductase activity	GO:0044710//single-organism metabolic process	K07437//cytochrome P450, family 26, subfamily A	gi|30683237|ref|NP_680696.2|//cytochrome P450, family 702, subfamily A, polypeptide 6 [Arabidopsis thaliana]
AT4G16180	3368	16.8166666666667	15.8433333333333	-0.0860158676913836	0.258382479164936	*	GO:0016020//membrane;GO:0043231//intracellular membrane-bounded organelle	NA	NA	NA	gi|334186598|ref|NP_001154242.2|//uncharacterized protein [Arabidopsis thaliana]
AT2G16880	2526	3.82333333333333	5.56	0.540253897428839	0.531612537032422	*	GO:0043231//intracellular membrane-bounded organelle	NA	NA	K17964//leucine-rich PPR motif-containing protein, mitochondrial	gi|15227316|ref|NP_179280.1|//pentatricopeptide repeat-containing protein [Arabidopsis thaliana]
AT4G02860	1408	42.04	65.1266666666667	0.631485718796893	0.783308414320126	*	GO:0043231//intracellular membrane-bounded organelle;GO:0005634//nucleus;GO:0005829//cytosol;GO:0044444//cytoplasmic part	GO:0047661//amino-acid racemase activity	GO:0008152//metabolic process;GO:0009058//biosynthetic process	NA	gi|79461947|ref|NP_192195.2|//Phenazine biosynthesis PhzC/PhzF protein [Arabidopsis thaliana]
AT5G41120	2339	2.99333333333333	4.91666666666667	0.715927604395419	0.581035246559792	*	GO:0009536//plastid	GO:0016746//transferase activity, transferring acyl groups	NA	K12828//splicing factor 3B subunit 1	gi|9759158|dbj|BAB09714.1|//unnamed protein product [Arabidopsis thaliana];gi|22327489|ref|NP_198928.2|//Esterase/lipase/thioesterase family protein [Arabidopsis thaliana]
AT5G45190	2261	14.6033333333333	17.29	0.243640155040487	0.470567876623197	*	GO:0043231//intracellular membrane-bounded organelle	GO:0004674//protein serine/threonine kinase activity;GO:0019900//kinase binding	GO:0006351//transcription, DNA-templated;GO:0016032//viral process;GO:0009606//tropism;GO:0048827//phyllome development;GO:0006464//cellular protein modification process;GO:0008283//cell proliferation;GO:0009791//post-embryonic development;GO:0051707//response to other organism;GO:0008380//RNA splicing;GO:0051726//regulation of cell cycle;GO:0000904//cell morphogenesis involved in differentiation	K15188//cyclin T	gi|238481486|ref|NP_001154763.1|//cyclin-T1-5 [Arabidopsis thaliana];gi|9759604|dbj|BAB11392.1|//unnamed protein product [Arabidopsis thaliana];gi|30694715|ref|NP_199332.2|//cyclin-T1-5 [Arabidopsis thaliana]
AT3G12145	1482	0.0266666666666667	0.123333333333333	2.20945336562895	0.18206107927015	*	NA	GO:0005515//protein binding	GO:0003006//developmental process involved in reproduction	K01188//beta-glucosidase [EC:3.2.1.21];K13420//LRR receptor-like serine/threonine-protein kinase FLS2 [EC:2.7.11.1]	gi|240255328|ref|NP_974291.4|//leucine-rich repeat protein FLOR1 [Arabidopsis thaliana]
AT1G01300	2062	50.31	94.8333333333333	0.914549057074648	0.843702411606723	*	GO:0005618//cell wall	GO:0004175//endopeptidase activity	GO:0019538//protein metabolic process;GO:0071555//cell wall organization;GO:0009628//response to abiotic stimulus	K00924;K02882//large subunit ribosomal protein L18Ae;K01381//saccharopepsin [EC:3.4.23.25];K19025//AP-5 complex subunit zeta-1	gi|15223368|ref|NP_171637.1|//aspartyl protease family protein [Arabidopsis thaliana]
AT5G19940	1085	8.76333333333333	83.02	3.24390729070672	0.947503945510424	Up	GO:0031976//plastid thylakoid;GO:0009526//plastid envelope	NA	GO:0000097//sulfur amino acid biosynthetic process;GO:0006091//generation of precursor metabolites and energy;GO:0006470//protein dephosphorylation;GO:0019758//glycosinolate biosynthetic process;GO:0006873//cellular ion homeostasis;GO:0030001//metal ion transport	K07390//monothiol glutaredoxin	gi|238481317|ref|NP_001154722.1|//plastid-lipid associated protein PAP / fibrillin family protein [Arabidopsis thaliana]
AT2G43790	1714	57.35	39.9166666666667	-0.522802236113439	0.740392336019049	*	GO:0043231//intracellular membrane-bounded organelle;GO:0015630//microtubule cytoskeleton;GO:0044444//cytoplasmic part	GO:0004702//receptor signaling protein serine/threonine kinase activity;GO:0032550//purine ribonucleoside binding	GO:0014070//response to organic cyclic compound;GO:0009700//indole phytoalexin biosynthetic process;GO:0003006//developmental process involved in reproduction;GO:0002218//activation of innate immune response;GO:0006970//response to osmotic stress;GO:0000302//response to reactive oxygen species;GO:0000160//phosphorelay signal transduction system;GO:0006984//ER-nucleus signaling pathway;GO:0009755/…	K14512//mitogen-activated protein kinase 6 [EC:2.7.11.24]	gi|567165493|ref|XP_006397553.1|//hypothetical protein EUTSA_v10001439mg [Eutrema salsugineum]
AT1G48050	2446	6.25666666666667	7.69333333333333	0.298214573814608	0.43278096187391	*	GO:0043231//intracellular membrane-bounded organelle;GO:0043234//protein complex	GO:0043566//structure-specific DNA binding;GO:0043565//sequence-specific DNA binding;GO:0003678//DNA helicase activity	GO:0016458//gene silencing;GO:0006468//protein phosphorylation;GO:0034968//histone lysine methylation;GO:0000726//non-recombinational repair	K10885//ATP-dependent DNA helicase 2 subunit 2	gi|12323098|gb|AAG51535.1|AC051631_15//hypothetical protein; 39910-36975 [Arabidopsis thaliana];gi|18402015|ref|NP_564520.1|//ATP-dependent DNA helicase 2 subunit KU80 [Arabidopsis thaliana]
AT5G08240	1521	6.89333333333333	5.06	-0.446064394899469	0.519222249910015	*	NA	NA	NA	NA	gi|15241568|ref|NP_196441.1|//uncharacterized protein [Arabidopsis thaliana]
AT5G66820	1784	5.96	10.7433333333333	0.850057451876227	0.735367001688955	*	GO:0043231//intracellular membrane-bounded organelle	NA	GO:0000097//sulfur amino acid biosynthetic process;GO:0009409//response to cold;GO:0008380//RNA splicing	NA	gi|42568823|ref|NP_201483.2|//uncharacterized protein [Arabidopsis thaliana]
AT1G22180	1308	23.2766666666667	22.25	-0.0650791359219615	0.23785198106155	*	GO:0043231//intracellular membrane-bounded organelle	NA	GO:0006952//defense response	K14399//polyribonucleotide 5'-hydroxyl-kinase [EC:2.7.1.78];K19996//phosphatidylinositol transfer protein SFH5	gi|30687745|ref|NP_173637.3|//Sec14p-like phosphatidylinositol transfer family protein [Arabidopsis thaliana]
AT3G01080	1464	0.123333333333333	0.05	-1.30256277002043	0.155349281501786	*	GO:0043231//intracellular membrane-bounded organelle	GO:0003677//DNA binding;GO:0001071//nucleic acid binding transcription factor activity	GO:0006952//defense response;GO:0006351//transcription, DNA-templated	K08819//cyclin-dependent kinase 12/13 [EC:2.7.11.22 2.7.11.23];K13424//WRKY transcription factor 33	gi|6714480|gb|AAF26166.1|AC008261_23//putative DNA-binding protein [Arabidopsis thaliana];gi|22330782|ref|NP_186757.2|//WRKY DNA-binding protein 58 [Arabidopsis thaliana]
AT1G36925	531	0.01	0.203333333333333	4.34577483684173	0.278026967909849	*	GO:0043231//intracellular membrane-bounded organelle	NA	NA	NA	gi|334183061|ref|NP_683356.2|//uncharacterized protein [Arabidopsis thaliana]
AT1G17450	6174	4.26333333333333	5.08	0.252846638611685	0.337161170639865	*	GO:0043231//intracellular membrane-bounded organelle;GO:0005634//nucleus	NA	NA	K15199//general transcription factor 3C polypeptide 1	gi|240254093|ref|NP_173188.5|//B-block binding subunit of TFIIIC [Arabidopsis thaliana];gi|334182649|ref|NP_001185022.1|//B-block binding subunit of TFIIIC [Arabidopsis thaliana]
AT3G60190	2413	17.6266666666667	40.26	1.1915874961348	0.864973558158208	Up	GO:0043231//intracellular membrane-bounded organelle;GO:0005774//vacuolar membrane;GO:0009506//plasmodesma;GO:0031090//organelle membrane;GO:0005911//cell-cell junction;GO:0005739//mitochondrion;GO:0005886//plasma membrane	GO:0017111//nucleoside-triphosphatase activity;GO:0005525//GTP binding;GO:0032550//purine ribonucleoside binding;GO:0003924//GTPase activity	GO:0006605//protein targeting;GO:0050832//defense response to fungus;GO:0010243//response to organonitrogen compound;GO:0042743//hydrogen peroxide metabolic process;GO:0009627//systemic acquired resistance;GO:0009696//salicylic acid metabolic process;GO:0016192//vesicle-mediated transport;GO:0046686//response to cadmium ion;GO:0009626//plant-type hypersensitive response;GO:0009154//purine ribonuc…	K01528//dynamin GTPase [EC:3.6.5.5]	gi|18411520|ref|NP_567094.1|//dynamin-related protein 1E [Arabidopsis thaliana]
AT1G61630	1290	0.0333333333333333	0.01	-1.73696559416621	0.119548965860952	*	GO:0031224//intrinsic component of membrane	GO:0015932//nucleobase-containing compound transmembrane transporter activity	GO:0015931//nucleobase-containing compound transport	K15014//solute carrier family 29 (equilibrative nucleoside transporter), member 1/2/3	gi|22330367|ref|NP_176357.2|//equilibrative nucleoside transporter 7 [Arabidopsis thaliana]
AT5G18260	1746	9.21333333333333	11.36	0.30216771983758	0.485754630783288	*	GO:0005634//nucleus	GO:0046914//transition metal ion binding;GO:0008270//zinc ion binding	NA	NA	gi|297811993|ref|XP_002873880.1|//hypothetical protein ARALYDRAFT_909836 [Arabidopsis lyrata subsp. lyrata]
AT1G28590	1488	0.05	0.416666666666667	3.05889368905357	0.346893429686851	*	NA	GO:0016788//hydrolase activity, acting on ester bonds	GO:0006605//protein targeting;GO:0009626//plant-type hypersensitive response;GO:0009813//flavonoid biosynthetic process;GO:0044238//primary metabolic process	K01206//alpha-L-fucosidase [EC:3.2.1.51]	gi|10764858|gb|AAF24548.2|AC007508_11//F1K23.17 [Arabidopsis thaliana]
AT5G38450	1899	0.206666666666667	0.506666666666667	1.29373120305671	0.285246559791788	*	GO:0005911//cell-cell junction	GO:0046914//transition metal ion binding;GO:0046906//tetrapyrrole binding;GO:0016491//oxidoreductase activity	GO:0033398//zeatin biosynthetic process;GO:0044710//single-organism metabolic process	K10717//cytokinin trans-hydroxylase	gi|15240917|ref|NP_198661.1|//cytochrome P450, family 735, subfamily A, polypeptide 1 [Arabidopsis thaliana]
AT3G49990	1925	13.7366666666667	19.18	0.481570757458788	0.6664728521195	*	GO:0043231//intracellular membrane-bounded organelle	NA	NA	K14798//protein LTV1	gi|15229649|ref|NP_190568.1|//uncharacterized protein [Arabidopsis thaliana]
AT2G33793	1094	0.27	1.02	1.91753783980803	0.454924273887643	*	NA	NA	NA	K20286//TATA element modulatory factor;K10406//kinesin family member C2/C3	gi|42571039|ref|NP_973593.1|//uncharacterized protein [Arabidopsis thaliana]
AT1G79670	2437	13.8566666666667	15.75	0.184771581371425	0.390384029681314	*	GO:0031224//intrinsic component of membrane;GO:0030312//external encapsulating structure	GO:0004672//protein kinase activity;GO:0032550//purine ribonucleoside binding	GO:0006464//cellular protein modification process;GO:0051707//response to other organism	K04733//interleukin-1 receptor-associated kinase 4 [EC:2.7.11.1];K04730//interleukin-1 receptor-associated kinase 1 [EC:2.7.11.1]	gi|15219445|ref|NP_178085.1|//wall-associated receptor kinase-like 22 [Arabidopsis thaliana];gi|30699443|ref|NP_849908.1|//wall-associated receptor kinase-like 22 [Arabidopsis thaliana]
AT5G19380	1817	13.1233333333333	6.58333333333333	-0.995244059207213	0.787641553838912	*	GO:0043231//intracellular membrane-bounded organelle;GO:0016021//integral component of membrane;GO:0009507//chloroplast	NA	GO:0042939//tripeptide transport;GO:0046686//response to cadmium ion;GO:0002239//response to oomycetes;GO:0034635//glutathione transport;GO:0010038//response to metal ion;GO:0002229//defense response to oomycetes	K11996//adenylyltransferase and sulfurtransferase [EC:2.7.7.80]	gi|238481315|ref|NP_001154721.1|//CRT (chloroquine-resistance transporter)-like transporter 1 [Arabidopsis thaliana];gi|18419900|ref|NP_568373.1|//CRT (chloroquine-resistance transporter)-like transporter 1 [Arabidopsis thaliana]
AT1G68170	1719	0.523333333333333	0.0366666666666667	-3.83518913025433	0.410063128166791	*	NA	NA	NA	K07874//Ras-related protein Rab-1A;K01623//fructose-bisphosphate aldolase, class I [EC:4.1.2.13]	gi|42563043|ref|NP_176984.2|//nodulin MtN21-like transporter family protein [Arabidopsis thaliana]
AT3G55580	1742	0.336666666666667	0.133333333333333	-1.33628338786443	0.236917518066285	*	NA	NA	NA	K10615//E3 ubiquitin-protein ligase HERC4 [EC:2.3.2.26]	gi|15233306|ref|NP_191117.1|//regulator of chromosome condensation repeat-containing protein [Arabidopsis thaliana]
AT4G14230	2125	10.4166666666667	26.08	1.32405018051542	0.860647340587535	Up	GO:0016020//membrane;GO:0043231//intracellular membrane-bounded organelle	NA	NA	K16302//metal transporter CNNM	gi|42566780|ref|NP_193159.3|//CBS domain-containing protein with a domain of unknown function (DUF21) [Arabidopsis thaliana]
AT1G60080	1495	3.03333333333333	5.23333333333333	0.786826108692931	0.61536118725254	*	GO:0044444//cytoplasmic part	GO:0004518//nuclease activity;GO:0003676//nucleic acid binding	GO:0010467//gene expression;GO:0006606//protein import into nucleus	K12586//exosome complex component RRP43	gi|15218985|ref|NP_176216.1|//3'-5'-exoribonuclease family protein [Arabidopsis thaliana]
AT5G17860	2139	0.483333333333333	0.653333333333333	0.434800754100274	0.197607774732121	*	GO:0031224//intrinsic component of membrane	GO:0015298//solute:cation antiporter activity	GO:0044763//single-organism cellular process;GO:0009072//aromatic amino acid family metabolic process;GO:0006814//sodium ion transport;GO:0007568//aging	K13754//solute carrier family 24 (sodium/potassium/calcium exchanger), member 6	gi|15238665|ref|NP_197288.1|//calcium exchanger 7 [Arabidopsis thaliana]
AT2G45650	1317	0.01	0.0333333333333333	1.73696559416621	0.119548965860952	*	GO:0043231//intracellular membrane-bounded organelle	GO:0005515//protein binding;GO:0001071//nucleic acid binding transcription factor activity;GO:0003676//nucleic acid binding	GO:0009908//flower development;GO:0006351//transcription, DNA-templated	K09264//MADS-box transcription factor, plant	gi|15225532|ref|NP_182089.1|//agamous-like MADS-box protein AGL6 [Arabidopsis thaliana]
AT5G20620	1508	56.1	60.7266666666667	0.114329409889376	0.34216573912562	*	GO:0043231//intracellular membrane-bounded organelle	NA	GO:0006605//protein targeting;GO:0009411//response to UV;GO:0016567//protein ubiquitination;GO:0019941//modification-dependent protein catabolic process	K08770//ubiquitin C	gi|565459738|ref|XP_006287868.1|//hypothetical protein CARUB_v10001095mg, partial [Capsella rubella]
AT4G38080	969	5.03666666666667	20.77	2.04396005640097	0.891290804884127	Up	GO:0043231//intracellular membrane-bounded organelle	NA	NA	NA	gi|15233688|ref|NP_195521.1|//hydroxyproline-rich glycoprotein family protein [Arabidopsis thaliana]
AT4G08980	1356	29.2733333333333	40.4133333333333	0.465244317657788	0.705125010382922	*	GO:0043231//intracellular membrane-bounded organelle	GO:0005488//binding	GO:0010468//regulation of gene expression;GO:0009725//response to hormone;GO:0019941//modification-dependent protein catabolic process	K10268//F-box and leucine-rich repeat protein 2/20;K17605//serine/threonine-protein phosphatase 2A activator	gi|18413178|ref|NP_567343.1|//F-box with WD-40 2 [Arabidopsis thaliana]
AT2G28350	2797	22.7466666666667	29.5533333333333	0.377665715846974	0.636715397181383	*	GO:0043231//intracellular membrane-bounded organelle	GO:0003723//RNA binding;GO:0005515//protein binding;GO:0001071//nucleic acid binding transcription factor activity	GO:0048827//phyllome development;GO:0048437//floral organ development;GO:0040007//growth;GO:0006351//transcription, DNA-templated;GO:0009755//hormone-mediated signaling pathway;GO:0048364//root development;GO:0009718//anthocyanin-containing compound biosynthetic process	K14486//auxin response factor	gi|15226389|ref|NP_180402.1|//auxin response factor 10 [Arabidopsis thaliana]
AT3G03180	942	9.57333333333333	5.74333333333333	-0.737133047598103	0.693108508458621	*	GO:0016020//membrane	NA	GO:0006810//transport;GO:0046474//glycerophospholipid biosynthetic process	NA	gi|30678779|ref|NP_186968.2|//Got1/Sft2-like vescicle transport protein [Arabidopsis thaliana]
AT5G10790	2500	7.73666666666667	8.31	0.103136360147018	0.235733864938948	*	GO:0043231//intracellular membrane-bounded organelle	GO:0019783//ubiquitin-like protein-specific protease activity;GO:0016790//thiolester hydrolase activity;GO:0046914//transition metal ion binding	GO:0019941//modification-dependent protein catabolic process	K11366//ubiquitin carboxyl-terminal hydrolase 22/27/51 [EC:3.4.19.12]	gi|18416377|ref|NP_568239.1|//ubiquitin-specific protease 22 [Arabidopsis thaliana]
AT5G07070	2112	3.85	2.08333333333333	-0.885964756753971	0.58440623529086	*	GO:0016020//membrane	GO:0004672//protein kinase activity;GO:0032550//purine ribonucleoside binding	GO:0019932//second-messenger-mediated signaling;GO:0006464//cellular protein modification process;GO:0006796//phosphate-containing compound metabolic process	K07198//5'-AMP-activated protein kinase, catalytic alpha subunit [EC:2.7.11.11]	gi|15240687|ref|NP_196324.1|//CBL-interacting protein kinase 2 [Arabidopsis thaliana]
AT3G25655	645	0.113333333333333	0.113333333333333	0	0.102410222332973	*	NA	NA	GO:0003006//developmental process involved in reproduction;GO:0048764//trichoblast maturation	NA	gi|18404612|ref|NP_566774.1|//protein IDA-LIKE 1 [Arabidopsis thaliana]
AT1G07130	1185	1.98333333333333	9.49	2.25848091954696	0.853337763380126	Up	GO:0043231//intracellular membrane-bounded organelle;GO:0000781//chromosome, telomeric region;GO:0000784//nuclear chromosome, telomeric region	GO:0097159//organic cyclic compound binding;GO:0003676//nucleic acid binding	GO:0016233//telomere capping;GO:0006464//cellular protein modification process;GO:0006351//transcription, DNA-templated;GO:0000723//telomere maintenance	K10739//replication factor A2	gi|18390729|ref|NP_563781.1|//STN1-like protein [Arabidopsis thaliana]
AT2G44080	1287	39.2266666666667	8.52666666666667	-2.20178098237319	0.912651936761082	Down	GO:0043231//intracellular membrane-bounded organelle	NA	GO:0035265//organ growth;GO:0008283//cell proliferation;GO:0040008//regulation of growth;GO:0043401//steroid hormone mediated signaling pathway	NA	gi|30689607|ref|NP_850409.1|//ARGOS-like protein [Arabidopsis thaliana]
AT4G08590	1801	1.76	3.57666666666667	1.02304024139807	0.606556469252706	*	GO:0043231//intracellular membrane-bounded organelle;GO:0044427//chromosomal part	GO:0005515//protein binding;GO:0000166//nucleotide binding;GO:0019787//ubiquitin-like protein transferase activity;GO:0046914//transition metal ion binding;GO:0003690//double-stranded DNA binding	GO:0032776//DNA methylation on cytosine;GO:0006997//nucleus organization;GO:0000725//recombinational repair;GO:0006260//DNA replication;GO:0032446//protein modification by small protein conjugation;GO:0006468//protein phosphorylation;GO:0031055//chromatin remodeling at centromere;GO:0034968//histone lysine methylation;GO:0048285//organelle fission;GO:0031937//positive regulation of chromatin sile…	K10638//E3 ubiquitin-protein ligase UHRF1 [EC:2.3.2.27]	gi|145332983|ref|NP_001078357.1|//E3 ubiquitin-protein ligase ORTHRUS-LIKE 1 [Arabidopsis thaliana];gi|42566339|ref|NP_192599.2|//E3 ubiquitin-protein ligase ORTHRUS-LIKE 1 [Arabidopsis thaliana]
AT2G18400	643	11.4633333333333	23.9466666666667	1.06279823421436	0.834267796328599	Up	GO:0044391//ribosomal subunit	GO:0003723//RNA binding;GO:0005198//structural molecule activity	GO:0006351//transcription, DNA-templated	K02933//large subunit ribosomal protein L6	gi|18398731|ref|NP_565438.1|//ribosomal protein L6 [Arabidopsis thaliana]
AT5G40280	1674	8.63	8.50333333333333	-0.0213320662976386	0.134320403134258	*	GO:0043234//protein complex;GO:0005965//protein farnesyltransferase complex	GO:0004311//farnesyltranstransferase activity;GO:0004660//protein farnesyltransferase activity;GO:0005488//binding;GO:0008318//protein prenyltransferase activity	GO:0009738//abscisic acid-activated signaling pathway;GO:0009414//response to water deprivation;GO:0006950//response to stress;GO:0009933//meristem structural organization;GO:0018343//protein farnesylation;GO:0006464//cellular protein modification process;GO:0009934//regulation of meristem structural organization;GO:0006625//protein targeting to peroxisome;GO:0009788//negative regulation of absci…	K05954//protein farnesyltransferase subunit beta [EC:2.5.1.58]	gi|15242635|ref|NP_198844.1|//farnesyltransferase subunit beta [Arabidopsis thaliana]
AT3G04010	2501	15.5966666666667	12.6933333333333	-0.297166750052367	0.519270703546806	*	GO:0031224//intrinsic component of membrane	GO:0043167//ion binding;GO:0016798//hydrolase activity, acting on glycosyl bonds	GO:0044238//primary metabolic process;GO:0046942//carboxylic acid transport;GO:0009408//response to heat	K15429//tRNA (guanine37-N1)-methyltransferase [EC:2.1.1.228];K19893//glucan endo-1,3-beta-glucosidase 5/6 [EC:3.2.1.39]	gi|42563478|ref|NP_187051.3|//O-glycosyl hydrolases family 17 protein [Arabidopsis thaliana]
AT4G15910	918	4.89333333333333	7.91666666666667	0.69407554526246	0.651749868482986	*	GO:0009536//plastid	NA	GO:0007275//multicellular organism development;GO:0006950//response to stress;GO:0009725//response to hormone	NA	gi|240255888|ref|NP_193326.4|//protein DROUGHT-INDUCED 21 [Arabidopsis thaliana]
AT5G07380	1986	0.953333333333333	0.67	-0.508819645599461	0.246068333471772	*	NA	NA	NA	NA	gi|145334319|ref|NP_001078541.1|//uncharacterized protein [Arabidopsis thaliana];gi|79327215|ref|NP_001031848.1|//uncharacterized protein [Arabidopsis thaliana]
AT5G62320	1054	0.01	0.04	2	0.128007586455132	*	GO:0043231//intracellular membrane-bounded organelle	GO:0001071//nucleic acid binding transcription factor activity;GO:0003676//nucleic acid binding	GO:0006351//transcription, DNA-templated	K09422//myb proto-oncogene protein, plant	gi|15241796|ref|NP_201038.1|//myb domain protein 99 [Arabidopsis thaliana]
[truncated: 23,226 more rows]

## Sheet: Table S2 Col_0T0-VS-Col_0T24
GeneID	Length	Col_0T0-Expression	Col_0T24-Expression	log2FoldChange(Col_0T24/Col_0T0)	Probability	Up/Down-Regulation(Col_0T24/Col_0T0)	Cellular Component	Molecular Function	Biological Process	Kegg Orthology	Nr Description
[truncated: 24,078 more rows]

[truncated: 1 more sheets: Table S3 Col_0T9-VS-Col_0T24]
